# Supplementary material for: Genome wide association in Spanish bread wheat landraces identifies six key genomic regions that constitute potential targets for improving grain yield related traits
Source: Theor Appl Genet. 2023 Nov 13;136(12):244. doi: 10.1007/s00122-023-04492-x (PMC10643358; doi:10.1007/s00122-023-04492-x)
Supplement: Supplementary file 1 — Supplementary file1 (XLSX 57 KB) [file 122_2023_4492_MOESM1_ESM.xlsx]

## Sheet: Traits Scored
Table S1. A Table of phenotypic data scored each season.
Trait	2016-2017	2017-2018	2018-2019	2019-2020	2020-2021
Ar	Scored	Scored	Scored	n.a.	n.a.
Perim	Scored	Scored	Scored	n.a.	n.a.
Majell	Scored	Scored	Scored	n.a.	n.a.
Minell	Scored	Scored	Scored	n.a.	n.a.
TKW	*	*	*	*	n.a.
GrnSpk	n.a.	*	*	*	n.a.
SpIN	#	n.a.	n.a.	n.a.	Scored
SpkLng	#	n.a.	n.a.	n.a.	Scored
PH	#	n.a.	Scored	Scored	Scored
DH	#	Scored	Scored	n.a.	Scored
DM	#	n.a.	Scored	n.a.	Scored
Area: Ar; Perimeter: Perim; Major Ellipse: Majell, Minor ellipse: Minell; Thousand Kernel Weight: TKW; Grain number per spike: GrnSpk; Spiklets per Spike: SplN; Spike Length: SpkLng; Plant Height: PH; Days to Heading: DH; Days to Maturity: DM.
* Scored by Lopez-Fernandez et al. 2021
# Scored by Pascual et al. 2020a
n.a. data not available

## Sheet: Phenotypic Data
Table S1. B Table of phenotypic data scored each season.
Bank Code	Ar_2016_2017 (mm2)	Ar_2017_2018 (mm2)	Ar_2018_2019 (mm2)	Perim_2016_2017 (mm)	Perim_2017_2018 (mm)	Perim_2018_2019 (mm)	Majell_2016_2017 (mm)	Majell_2017_2018 (mm)	Majell_2018_2019 (mm)	Minell_2016_2017 (mm)	Minell_2017_2018 (mm)	Minell_2018_2019 (mm)	TKW_2016_2017 (g)	TKW_2017_2018 (g)	TKW_2018_2019 (g)	TKW_2019_2020 (g)	GrnSpk_2017_2018	GrnSpk_2018_2019	GrnSpk_2019_2020	SplN_2016_2017	SplN_2020_2021	SpkLng_2016_2017 (cm)	SpkLng_2020_2021 (cm)	PH_2016_2017 (cm)	PH_2018_2019 (cm)	PH_2019_2020 (cm)	PH_2020_2021 (cm)	DH_2016_2017 (days)	DH_2017_2018 (days)	DH_2018_2019 (days)	DH_2020_2021 (days)	DM_2016_2017 (days)	DM_2018_2019 (days)	DM_2020_2021 (days)
BGE000084	15.12	19.24	16.39	20.55	22.52	21.25	6.71	7.13	6.87	2.88	3.44	3.05	25.97	47.09	27.79	37.24	35	18.75	30.8	18	16	12.2	9.2	91	107	119	86	170	192	148	177	208	184	194
BGE001942	12.24	16.03	12.99	18.41	19.97	18.58	6.2	6.47	6.19	2.51	3.16	2.68	20.05	37.58	23.12	26	26	31	34.33	22	19	11	9.5	88	105	116	103	164	184	144	163	201	175	195
BGE001945	16.48	18.25	16.8	22.04	21.95	21.62	7.47	7.24	7.24	2.81	3.22	2.96	31.46	45.51	33.23	37.52	26.25	36.75	43.8	18	18	11.2	9.9	90	125	143	116	170	184	148	164	209	192	196
BGE001981	14.7	16.82	14.87	20.39	20.99	19.87	6.73	7.02	6.59	2.79	3.05	2.87	27.37	39.1	25.74	33.56	24.75	32.25	36	24	22	16.8	10.7	98	113	127	94	177	196	148	181	205	185	204
BGE003546	15.46	17.56	14.7	20.99	21.54	19.89	6.95	7.05	6.68	2.84	3.18	2.8	30.26	42.69	27.89	34.68	25	22.75	33	18	17	12.5	10.1	101	106	132	102	164	189	143	172	205	180	199
BGE003614	n.a.	16.83	12.9	n.a.	20.77	18.89	n.a.	6.8	6.42	n.a.	3.16	2.57	n.a.	43.13	22.31	32.04	26.25	21	31	20	20	12.5	12	87	104	125	100	175	188	144	170	209	180	200
BGE005443	12.66	14.03	12.02	18.38	18.24	17.57	5.9	5.72	5.75	2.74	3.13	2.67	21.25	32.88	18.52	22.87	31.25	32.5	51.8	23	21	9.4	8.3	71	79	96	75	174	187	149	174	210	181	201
BGE008209	15.97	18.69	16.35	20.96	21.9	21.35	6.92	6.99	7.06	2.95	3.41	2.96	32.23	49.14	28.23	34.52	29.25	23.5	26	18	16	9.5	7.7	71	85	97	82	160	172	137	153	201	171	191
BGE008211	14.81	16.55	14.4	20.58	20.38	20.02	6.84	6.62	6.64	2.76	3.19	2.77	28.14	43.62	29.49	30.76	24.75	16.75	29.6	20	18	11.1	8.9	101	101	122	88	164	179	143	164	205	175	199
BGE010003	13.73	17.27	14.28	19.22	20.54	19.14	6.32	6.52	6.27	2.77	3.38	2.9	22.46	43.99	24.83	32.68	25	22.75	36.2	20	18	11.2	9	105	118	124	95	164	178	142	163	204	181	199
BGE011872	15.19	18.41	14.63	20.36	21.5	19.95	6.77	6.98	6.59	2.86	3.37	2.84	26.16	45.97	20.67	30.4	29.25	18.5	29.2	18	16	10.4	8.9	103	110	130	89	165	184	143	176	205	174	201
BGE011886	15.7	18.1	15.59	20.66	21.59	20.81	6.83	6.96	6.97	2.93	3.32	2.86	29.81	43.29	29.16	38.48	40.5	22	35	20	22	13	14.3	114	106	123	104	173	187	152	177	210	184	203
BGE011930	13.39	16.33	15.3	19.52	20.3	20.19	6.44	6.7	6.74	2.66	3.1	2.9	23.03	38.25	27.11	26.44	25.25	19.5	22.4	21	14	13.7	8.4	97	105	117	94	174	185	153	178	209	184	203
BGE011932	15.16	15.8	14.86	19.83	19.66	19.61	6.43	6.26	6.32	3	3.21	3	29.47	40.06	29.38	31.96	24.75	28.5	28.2	20	20	15.7	13.1	103	111	126	101	170	184	148	174	206	183	201
BGE011940	13.43	13.77	14.27	18.75	18.35	18.77	6.05	5.83	6.03	2.84	3.02	3.02	26	33.48	27.18	27.72	31.67	33.25	31	20	21	5.9	5.9	84	102	114	75	176	187	147	182	209	175	204
BGE011950	14.39	16.07	14.04	19.3	19.49	18.6	6.25	6.1	6.06	2.94	3.35	2.95	26.8	36.93	25.38	35.64	44.75	22.75	39.4	23	21	9.6	8.5	82	100	109	80	164	179	145	169	207	175	198
BGE011985	15.76	16.97	16.01	20.81	20.53	20.71	6.67	6.51	6.67	3.02	3.33	3.06	28.94	38.93	27.78	37.48	36.5	35.25	34.6	21	18	8.7	6.9	77	83	104	67	158	168	134	150	204	169	186
BGE011995	14.62	17.98	16.85	20.64	21.97	22.03	7.08	7.35	7.43	2.64	3.12	2.9	23.28	42.16	31.01	28.2	12	11	27.6	18	14	12.7	10	94	95	105	70	183	190	160	187	211	194	208
BGE012001	15.05	17.21	14.43	20.94	21.3	20.29	7.08	7.02	6.94	2.71	3.13	2.65	25.65	41.71	25.76	33.64	19.25	28.25	27	20	16	14.4	11.4	101	103	118	85	172	186	147	176	209	185	204
BGE012011	14.26	16.84	14.58	19.97	20.75	20.22	6.74	6.86	6.85	2.69	3.13	2.72	25.76	42.01	25.92	28	18.5	16.33	23.6	18	12	12.4	8.5	108	96	111	83	173	187	155	183	207	192	208
BGE012034	14.81	17.23	15.73	21.03	21.58	21.51	7.19	7.18	7.3	2.62	3.06	2.75	23.89	39.4	27.48	29.76	19.5	13.25	21.6	18	12	12.2	9	86	90	114	85	173	186	154	179	207	185	205
BGE012063	15.85	17.78	15.9	21.07	21.43	20.87	7	6.96	7.04	2.89	3.26	2.88	30.08	42.07	28.55	33.68	22.5	22.25	26.4	17	14	11.4	8.57	79	93	116	75	174	189	155	182	208	192	205
BGE012068	14.73	17.44	17.15	20.27	21.3	21.53	6.81	7.03	7.27	2.76	3.17	3	25.29	40.12	33.47	23.6	19	16.75	18.8	15	10	10.1	6.3	86	105	114	87	178	187	153	179	210	193	204
BGE012111	14.69	16.58	14.53	19.84	20.68	19.97	6.6	6.77	6.62	2.82	3.12	2.8	24.66	34.53	24.74	26.12	21.25	11.25	27.2	22	17	14.3	10.5	83	97	127	80	180	189	157	185	209	190	209
BGE012129	15.88	19.06	17.06	20.86	22.12	21.22	6.96	7.27	7.14	2.9	3.34	3.04	27.66	40.45	29.02	36.4	20.5	10.5	22.4	18	15	12.9	9.8	93	95	121	83	182	190	158	185	210	191	214
BGE012132	16.09	17.39	16.34	20.76	20.64	20.67	6.77	6.63	6.88	3.03	3.34	3.02	30.74	40.09	32.05	32.28	31	24.5	37.2	19	20	12.4	11.1	106	98	114	95	160	174	138	158	204	181	192
BGE012185	16.57	18.02	17.04	21.2	21.24	21.19	7.03	6.87	7.07	3	3.35	3.08	33.3	46.14	33.48	38.12	22.5	12.5	23.2	23	19	10.8	7.6	94	92	116	88	165	172	141	163	205	172	194
BGE012192	15.42	17.41	16.17	21.16	21.75	21.27	7.17	7.16	7.19	2.74	3.11	2.87	24.99	36.87	30.54	35.45	16.75	17.75	23	14	13	9.7	8.5	95	102	120	87	172	182	150	173	207	187	204
BGE012239	16.69	14.82	15.78	20.53	19.5	20.17	6.7	6.46	6.6	3.17	2.93	3.05	33.16	29.77	30.47	33.5	25	14.67	22.6	20	16	13.6	9	93	88	90	72	155	163	131	146	200	164	184
BGE012292	13.12	14.4	14.37	18.24	18.75	18.85	5.96	6.07	6.08	2.8	3.02	3.02	23.42	31.49	30.45	29.96	20	25	29.4	21	19	11.9	9.6	97	106	126	100	164	174	141	161	205	183	194
BGE012752	14.57	16.67	15.63	20	20.64	20.57	6.72	6.77	6.95	2.77	3.14	2.87	25.5	40.85	28.91	32.6	27.75	22	24.17	21	20	13.8	11.8	115	123	136	120	168	176	147	161	209	185	193
BGE012860	15.18	18.43	16.68	21.15	22.14	21.78	7.21	7.25	7.32	2.69	3.25	2.91	26.49	45.97	33.14	38.5	22.5	17.75	24.2	19	17	15.8	13.5	108	108	115	98	176	184	154	174	210	193	201
BGE012867	15.25	19.38	17.4	21.09	22.47	21.67	7.09	7.31	7.3	2.74	3.38	3.04	26.31	48.42	33.7	34	25.25	20.75	29.6	18	15	13.6	9.3	91	102	118	100	183	186	158	178	216	196	204
BGE012870	14.99	16.98	16.54	20.92	21.19	21.56	7.11	7.06	7.34	2.69	3.07	2.87	26.37	41.42	32.95	33.2	30	30.25	34.67	16	16	9.2	9	79	105	127	105	174	182	152	168	211	194	198
BGE012881	15.22	18.02	17.72	21.12	21.7	22.13	7.06	7.05	7.44	2.75	3.26	3.04	25.82	44.46	31.7	33.25	23.5	11	26	18	18	14.2	12.6	93	92	105	95	178	184	154	173	209	197	201
BGE012886	14.64	16.66	15.5	20.11	20.39	20.36	6.8	6.67	6.78	2.74	3.18	2.91	28.88	41.88	29.24	33.96	20	14.5	36	18	17	11.9	9.8	94	98	130	100	164	175	144	161	204	179	197
BGE012889	14.87	18.11	17.56	20.89	21.86	22.17	7.12	7.16	7.53	2.67	3.23	2.97	23.93	44.14	33.44	35.05	25.25	16	29.2	18	18	14.6	14.1	87	102	117	100	182	184	155	171	211	193	201
BGE012895	15.71	18.01	17.28	21.74	21.98	22.3	7.4	7.24	7.65	2.71	3.17	2.88	27.08	43.29	30.49	33.44	26.75	12.5	27.75	19	17	15	12.6	94	102	111	97	174	184	154	172	209	194	201
BGE013128	14.79	18.51	17.36	20.48	21.95	21.59	6.99	7.28	7.19	2.7	3.24	3.08	26.15	42.25	37.92	35.3	28.5	15	35	20	16	13.6	10.7	87	103	125	97	176	185	154	175	212	195	203
BGE013137	17.33	17.67	16.07	21.74	21.12	20.97	7.33	6.93	6.98	3.01	3.25	2.93	34.3	42.4	30.05	35.15	21.25	10	24.25	18	15	9.7	10.4	112	96	129	108	164	179	112	162	204	172	190
BGE013155	12.78	15.47	14.3	19.07	19.92	19.76	6.5	6.56	6.69	2.51	3.01	2.73	21.99	35.54	24.96	31.75	42.5	16.75	31.2	18	18	10.5	9.5	72	94	111	102	169	184	143	166	205	169	196
BGE013157	16.17	17.45	16.73	20.94	21.11	21.2	6.93	6.88	7.12	2.98	3.24	3	34.6	41.06	30.44	31.9	27	18.5	30.8	15	18	12.8	12	68	109	120	100	165	182	143	169	202	177	199
BGE013173	16.16	18.56	15.75	22.18	22.68	21.72	7.64	7.67	7.49	2.7	3.09	2.69	30.92	46.11	28.73	34.55	25.75	19.25	28.6	21	19	14	12	81	106	125	115	166	184	149	173	208	185	201
BGE013174	n.a.	16.4	15.12	n.a.	20.9	20.68	n.a.	6.91	7.07	n.a.	3.03	2.73	n.a.	36.66	25.5	33.35	32.25	21.75	36.8	21	19	13.3	11.7	83	104	121	103	170	186	151	173	206	182	201
BGE013182	13.68	16.26	14.7	19.86	20.69	20.45	6.84	6.82	7.02	2.55	3.04	2.67	24.68	37.9	27.17	29.95	26.75	21.25	32.17	19	16	11.9	9.2	95	113	102	106	166	179	139	163	205	177	198
BGE013187	13.41	16.7	13.84	19.45	21.21	19.65	6.54	6.94	6.61	2.57	3.07	2.67	22.86	39.1	25.35	32.04	25.25	25	29.4	19	19	14.6	12.9	87	112	119	100	175	184	146	175	210	177	204
BGE013202	17.62	20.37	18.5	23.03	23.38	22.72	7.77	7.68	7.73	2.89	3.38	3.05	34.07	52.03	35.76	35.72	23.5	17.75	24	19	17	13.7	12.6	93	118	104	94	171	184	150	170	205	185	201
BGE013203	15.58	17.17	15.09	21.42	21.29	20.48	7.33	7.05	6.99	2.71	3.11	2.75	29.07	42.22	29.4	33.8	24.5	19.5	26	18	16	11.2	8.8	96	107	134	100	171	179	144	167	205	177	199
BGE013206	14.59	15.64	14.92	20.18	19.98	19.81	6.76	6.57	6.6	2.75	3.03	2.88	25.54	33.59	28.7	29.04	19.25	17.25	29.4	18	16	11.8	10	97	108	148	104	172	187	146	174	206	179	203
BGE013211	12.79	13.42	14.02	18.79	18.54	19.52	6.24	6.07	6.41	2.62	2.82	2.79	23.62	29.47	25.93	27.32	22.25	28	40.6	20	20	9	7.2	76	102	116	84	161	172	139	151	203	172	189
BGE013760	14.3	16.31	14.34	20.02	20.77	19.76	6.62	6.75	6.65	2.77	3.09	2.75	27.16	38.58	25.85	32.4	18.5	13	31.4	19	18	10.3	10.2	82	104	126	87	168	184	143	171	206	180	198
BGE013777	13.73	16.26	15.73	20.38	21.51	21.03	6.99	7.21	7.15	2.51	2.88	2.81	21.01	32.95	31.41	28.8	28	37.67	37.5	21	15	14.7	8.9	80	110	135	88	173	184	148	176	207	190	207
BGE013780	13.62	13.86	13.37	18.53	18.04	18.55	5.99	5.73	6.07	2.9	3.09	2.82	28.02	33.89	26.87	29.84	22.25	15.75	45.2	18	17	10.3	7.4	91	90	111	70	154	163	128	151	197	164	182
BGE013801	14.3	15.67	15.66	20.06	20.12	20.48	6.6	6.49	6.77	2.76	3.08	2.95	22.79	33.48	25.43	28.72	26	13	32.6	21	19	13.8	10.7	82	93	134	88	180	191	154	180	210	185	210
BGE014290	12.62	13.95	13.12	19.18	19.31	19.27	6.47	6.35	6.48	2.49	2.81	2.59	19.27	28.53	16.59	20	19.75	16	38	21	19	10.7	10.5	85	98	127	75	173	188	150	178	205	172	203
BGE015376	14.17	17.99	16.1	19.81	21.13	21	6.67	6.89	6.96	2.71	3.33	2.95	23.84	45.26	27.81	34.76	20	10.5	25.2	17	12	10.8	7.8	78	94	128	85	180	189	155	183	209	187	208
BGE015378	15.77	18.66	16.63	20.99	21.97	21.4	7.15	7.27	7.28	2.82	3.28	2.92	29.03	45.25	27.82	33.96	16	20	24.6	18	14	11.4	9.4	85	104	131	95	179	186	153	177	209	183	204
BGE015380	14.29	17.44	15.33	19.82	20.94	20.35	6.66	6.85	6.85	2.74	3.24	2.85	25.69	42.99	25.01	33.48	20	14.75	28.2	17	13	10.6	8.6	84	100	124	78	177	191	153	181	210	184	205
BGE015384	10.77	14.73	13.93	14.43	19.42	19.6	4.89	6.42	6.62	1.94	2.93	2.68	28.53	33.8	27.36	31	21.5	23.25	32	19	17	6.7	6.6	96	107	130	94	171	186	145	174	204	180	202
BGE015399	15	16.36	14.49	19.51	19.56	18.92	6.33	6.16	6.16	3.02	3.38	2.99	30.76	38.15	27.6	32.8	25.75	26.5	57.8	22	20	8	7.8	82	100	125	78	165	178	144	168	204	179	197
BGE015402	13.83	16.77	14.28	18.88	20.14	19.03	6.12	6.23	6.2	2.89	3.44	2.94	27.25	42.15	24.53	28.56	31	20	40.2	20	18	9.6	8.4	81	103	134	90	165	182	143	168	203	172	198
BGE018217	10.85	14.36	12.89	17.61	19.48	19.08	5.92	6.34	6.32	2.34	2.88	2.61	15.79	31.82	19.63	22.16	36.75	18.25	31.8	21	15	13.3	9.5	79	106	131	95	182	186	153	180	211	180	204
BGE018221	13.49	16.45	14.51	19.68	20.49	20.29	6.61	6.73	6.93	2.6	3.12	2.67	22.91	42.13	23.05	25.4	22	15.75	34.2	17	14	9.8	7.7	83	99	117	95	174	186	152	173	210	182	202
BGE018225	14.18	15.66	14.46	19.86	20.06	20.11	6.59	6.49	6.58	2.75	3.08	2.81	26.08	39.3	25.27	31.76	28.5	17.75	27.6	19	20	11.1	10.7	88	124	127	106	169	184	144	169	206	181	201
BGE018232	14.87	17.08	15.89	20.99	21.12	21.19	7.19	6.98	7.24	2.64	3.12	2.8	26.74	42.08	29.75	34.68	20.5	27.5	38.67	17	17	11	9.7	92	110	112	108	171	183	145	167	205	179	198
BGE018253	16.04	17.96	16.06	22.03	21.65	21.14	7.3	6.98	7.01	2.82	3.29	2.93	26.3	46.5	32.38	33.24	21.25	29	28.4	18	17	11.7	10.3	77	106	120	95	177	186	151	174	207	191	205
BGE018356	15.28	17.75	15.49	20.83	20.91	20.69	6.88	6.65	6.8	2.84	3.4	2.91	27.72	45.35	28.59	24.92	37.5	26	36.2	21	21	12.2	11	98	122	135	100	166	181	144	166	206	187	200
BGE018671	16.35	17.9	16.02	21.89	21.73	21.2	7.3	7.05	7.19	2.86	3.24	2.84	31.57	43.76	29.33	30.56	18.5	25	27.8	17	18	10.4	10.7	94	114	122	105	166	181	143	164	205	178	197
BGE018922	14.74	18.89	15.65	20.22	21.71	20.59	6.73	7.06	6.85	2.79	3.41	2.91	24.54	48.22	28.2	32.84	21.25	18.5	36.2	17	14	11.1	8.7	81	95	117	100	180	190	155	174	210	185	201
BGE018927	14.61	15.65	14.24	20.22	19.96	19.8	6.57	6.36	6.49	2.83	3.14	2.8	23.4	35.12	21.09	28.8	30.5	13.75	28.2	20	23	13.1	12.4	83	102	135	103	180	191	154	174	210	187	202
BGE019328	15.17	18.25	14.54	20.73	21.53	19.91	6.91	6.93	6.73	2.8	3.36	2.75	26.38	44.52	24.37	30.92	22.25	15.75	27.2	16	15	11.5	9.8	78	113	137	105	172	186	148	168	205	183	199
BGE020362	14.59	17.61	15.54	19.96	21.01	20.49	6.66	6.91	6.92	2.8	3.25	2.86	25.17	42.06	28.56	29.88	18.25	18.75	34.4	19	19	11.2	11.3	86	100	124	106	176	188	148	168	207	179	197
BGE020365	15.69	20.1	16.53	20.7	22.4	21.09	6.78	7.28	6.94	2.96	3.51	3.04	28.5	49.34	32.29	33.24	18.5	11.25	30.2	19	16	11.3	10.3	76	87	115	90	182	190	155	177	212	194	207
BGE020366	13.2	15.47	15.74	19.38	19.79	20.65	6.49	6.44	6.86	2.59	3.07	2.92	22.71	38.05	30.97	28.28	23.5	18.33	40.4	17	16	10.6	8	86	116	131	100	165	182	141	164	205	184	198
BGE022235	12.89	17.66	14.71	19.55	21.68	20.58	6.65	7.07	6.98	2.48	3.19	2.69	19.36	42.51	21.1	30.44	21	9.25	20.4	15	13	9.6	8.1	73	101	125	97	173	184	151	170	207	188	203
BGE023723	11.56	14.02	12.46	18.2	18.84	18.65	6.19	6.2	6.27	2.38	2.88	2.54	18.35	29.37	20.63	24.68	29	22.25	35.4	23	18	10.7	9.4	72	105	120	100	168	184	146	163	205	178	196
BGE023725	15.01	17.8	16.2	20.86	21.7	21.64	6.96	7.16	7.24	2.75	3.17	2.86	24.8	43.17	27.93	31.36	27	14	34.8	19	19	11.8	11.4	81	116	117	105	165	186	142	164	204	178	195
BGE024863	11.58	12.65	12.42	17.99	17.99	17.8	5.93	5.9	5.9	2.49	2.73	2.68	18.67	27.03	21.71	23.88	26.75	23.5	35.4	19	18	12.3	10.4	83	110	126	105	171	193	143	171	205	182	200
BGE024866	13.4	17.61	14.21	19.56	21.45	20.1	6.57	7.01	6.75	2.6	3.2	2.69	25.17	44.16	25.53	28.9	20.5	20.25	32.4	18	16	12.3	11	95	106	123	105	173	188	149	168	207	183	200
BGE024870	13.18	16.49	14.28	18.41	19.48	18.77	6.01	6.1	6.13	2.8	3.44	2.97	23.77	39.69	27.55	35.95	42.75	15	51.5	23	23	8.7	8	72	104	121	100	166	184	143	157	209	178	190
BGE026951	15.42	18.14	16.56	20.8	21.97	21.56	7.12	7.32	7.34	2.76	3.16	2.87	26.83	39.87	27.72	30.7	19.25	9.75	18.8	15	15	9.5	8.9	68	99	131	100	177	190	150	170	211	190	199
BGE029105	13.37	14.98	14.71	19.05	19.27	19.36	6.31	6.24	6.37	2.71	3.06	2.94	21.47	35.24	27.62	28.9	16.5	28	32.2	17	18	9.6	10.5	76	115	126	112	173	192	143	166	206	186	195
BGE029795	14.36	16.16	14.49	19.49	19.75	19.18	6.23	6.18	6.27	2.95	3.34	2.95	29.75	41.39	25.2	30	27	19	54.6	21	22	9.7	8.5	78	93	129	110	165	183	137	157	205	170	189
BGE034186	14.87	19.3	14.57	20.74	22.73	20.48	7.01	7.49	7	2.71	3.29	2.65	25.6	48.36	22.14	34.4	17.75	14	20.4	16	14	10.8	10.6	75	87	122	97	182	189	160	175	211	187	200
BGE001944	14.15	17.68	14.75	20.34	21.23	20.34	6.9	6.97	6.92	2.61	3.23	2.72	23.58	43.79	23.43	34.35	23.5	16.67	30	21	17	14.2	11.3	90	98	120	110	170	184	147	171	205	181	201
BGE001983	12.82	16.21	13.81	18.92	19.99	19.17	6.39	6.53	6.45	2.55	3.16	2.73	19.73	38.87	22.99	27.75	19.75	23.5	28.17	22	22	12.1	12.1	93	100	132	100	170	182	145	171	205	174	199
BGE002012	10.56	13.52	12.24	16.15	17.7	17.04	5.2	5.46	5.43	2.6	3.15	2.87	14.98	31.57	21.02	25.3	22	29.5	37	22	19	10.7	9.6	88	108	130	114	171	181	145	170	204	179	199
BGE002013	14.69	17.4	15.8	19.74	20.77	20.18	6.52	6.69	6.67	2.88	3.31	3.01	26.43	39.65	27.8	29.68	28	26.75	37	21	18	11.1	8.1	89	103	123	105	162	176	141	154	200	171	191
BGE003156	14.91	16.14	15.06	20.43	20.52	20.19	6.9	6.74	6.83	2.76	3.06	2.81	29.87	39.48	28.62	31.96	27.75	26.25	31.33	19	20	11.5	10.8	94	118	130	122	164	178	138	158	204	176	191
BGE003236	14.96	17.47	16.18	20.38	21.13	20.82	6.86	6.89	7.02	2.78	3.22	2.93	30.5	43.12	30.67	39.45	25	21.75	35.17	18	19	11.9	12.1	102	125	136	125	167	182	140	157	205	182	192
BGE003611	15.4	17.86	16.12	20.76	22	20.8	6.96	7.17	7.01	2.82	3.18	2.93	29.92	43.01	28.06	38.5	27	17.33	38.8	19	19	12.8	11.5	96	111	138	115	173	191	148	171	211	191	201
BGE003612	11.33	13.41	12.55	17.74	18.12	18.42	6.01	5.93	6.21	2.4	2.88	2.58	18.85	29.57	19.81	26.35	20.75	32.25	33	20	21	10.7	13.7	81	105	130	100	172	184	144	168	206	179	199
BGE003615	12.37	13.99	13.89	18.71	19.04	19.34	6.33	6.2	6.56	2.49	2.88	2.7	19.63	31.22	24.71	29.52	27.5	30.5	32.6	21	20	11.7	10.5	86	108	126	101	171	184	138	170	205	171	199
BGE004791	12.72	15.1	15.3	18.37	19.52	19.61	6.06	6.41	6.45	2.68	3	3.02	22.01	36.48	29.03	35.7	19.5	20	27	21	16	11.8	9.7	66	102	131	78	188	193	152	186	215	189	214
BGE008205	13.37	15.18	13.97	18.6	19.01	19.04	6.15	6.15	6.34	2.77	3.15	2.81	24.09	33.1	23.91	27.12	39.67	29.25	47.6	20	18	8.1	6.6	74	88	92	70	161	172	135	152	200	167	185
BGE008220	15.56	17.34	15.94	21.29	21.11	21.18	7.25	6.99	7.23	2.74	3.16	2.81	29.22	42.71	29.23	37.95	28.75	16.25	30.6	21	18	13.1	9.9	91	107	137	110	170	182	146	167	209	180	199
BGE008221	16.02	18.92	16.02	20.01	21.19	20.06	6.52	6.73	6.64	3.11	3.58	3.07	33.22	46.4	30.79	31.44	30.5	18.75	33.8	20	19	13.5	11.2	108	101	95	90	157	168	132	149	201	171	188
BGE008224	15.11	16.8	13.81	19.23	19.94	18.29	6.29	6.34	6.05	3.05	3.37	2.89	32.28	38.9	26.2	33.28	38.75	49	55	20	17	12	8.4	80	82	85	74	157	174	139	149	199	171	186
BGE008229	13.94	17.85	14.93	18.91	20.8	19.51	6.18	6.67	6.45	2.87	3.41	2.95	23.86	42.41	25.97	28.95	25	31	33.4	20	18	14.5	10.9	98	103	113	105	163	178	139	154	205	183	189
BGE011827	15.94	17.43	15.61	20.4	20.47	19.85	6.56	6.46	6.45	3.11	3.45	3.09	32.4	40.29	32.71	36.91	28	11.33	30.8	21	20	13.3	11.5	107	104	116	105	164	184	141	163	204	179	196
BGE011829	13.9	18.25	14.89	19.84	21.26	20.41	6.75	6.91	6.98	2.62	3.36	2.72	21.58	42.09	22.62	29.82	25.5	38.67	29.6	21	18	14.8	11.4	101	113	135	125	169	184	142	162	204	175	192
BGE011866	14.29	16.03	14.51	19.43	19.72	19.71	6.44	6.36	6.6	2.82	3.2	2.8	25.75	34.72	22.66	32.25	24.5	19	31.8	22	19	12.3	10.7	84	107	128	95	169	182	143	166	208	175	199
BGE011869	14.47	18.6	16.91	19.94	21.68	20.99	6.69	7.12	7.08	2.75	3.32	3.04	24.67	42.37	29.82	32.67	19.5	12.5	27.4	20	18	12.9	10.6	77	103	127	105	181	188	153	174	206	183	202
BGE011871	16.69	18.64	14.8	20.4	21.2	19.62	6.67	6.86	6.53	3.17	3.46	2.88	36.37	46.43	26.82	38	26	11	36.6	21	21	12.9	10.8	97	110	105	95	160	174	139	156	200	171	190
BGE011879	15.47	18	14.51	20.6	21.57	20.05	6.76	6.96	6.61	2.92	3.3	2.79	31.93	42.08	20.77	34.45	24.25	n.a.	27.6	20	19	12.5	10.5	95	100	127	103	165	180	140	171	205	167	199
BGE011882	14.56	17.34	13.31	19.35	20.41	18.46	6.21	6.31	6	3	3.51	2.82	31.61	43.97	22.03	34.25	28.5	21	30.2	20	20	8.2	8.4	94	93	123	99	164	177	140	162	203	167	195
BGE011887	16.64	17.89	16.76	21.45	21.68	21.29	7.07	6.99	7.15	3.01	3.26	2.99	32.04	41.19	27.24	36.88	25	10	28.4	22	21	15.7	13.9	106	108	130	98	171	184	150	173	211	181	202
BGE011888	13.51	16.1	14.14	19.59	20.45	19.48	6.46	6.76	6.59	2.67	3.03	2.74	21.96	34.42	23.12	28	19.75	8.5	27.25	19	14	12.6	9.4	103	107	118	90	174	188	152	177	210	182	204
BGE011931	15.28	17.74	17.04	20.83	21.67	21.54	7	7.11	7.28	2.77	3.17	2.97	27.87	42.28	30.76	32.56	16.25	10	23.5	19	14	12.5	8.2	100	108	120	102	176	184	150	174	210	184	203
BGE011958	18.34	20.14	17.79	22.71	22.91	22.17	7.63	7.38	7.42	3.07	3.48	3.06	39.14	49.98	29.39	33.7	18	n.a.	34.8	20	19	11.7	10.7	100	104	130	93	173	186	152	176	205	175	203
BGE012036	15.28	16.55	14.36	20.83	21.27	19.64	7.01	7.06	6.62	2.78	2.99	2.76	27.72	32.2	22.75	30.8	22.5	20.5	22.75	18	14	12.6	10.8	91	112	140	88	173	191	141	182	205	170	205
BGE012045	15.82	18.92	16.31	20.97	22.13	21.06	7.09	7.29	7.1	2.85	3.31	2.93	27.66	45.23	26.11	33.88	23	9	26.2	19	15	13	9.5	89	100	125	100	177	187	154	176	210	172	204
BGE012047	14.39	17.17	16.1	19.92	21.17	20.87	6.71	6.98	7.08	2.73	3.14	2.9	26.36	37.03	27.47	32.65	20.25	14.75	28.5	16	11	8.7	6.9	73	95	120	95	180	184	153	176	211	181	203
BGE012067	14.39	18.19	15.76	19.85	21.6	20.67	6.65	7.03	6.97	2.76	3.3	2.89	25.85	43.38	24.25	33.52	18.75	24	32.2	18	13	12.4	8.8	82	103	115	85	179	189	154	181	209	183	205
BGE012078	15.96	20.12	17.78	21.89	23.52	22.65	7.5	7.87	7.76	2.72	3.26	2.92	29.36	46.23	31.38	38.85	19	12.75	23.4	17	12	12.4	9.4	77	105	108	85	180	188	154	181	211	182	206
BGE012120	14.14	17.8	15.34	19.62	20.84	19.64	6.39	6.63	6.42	2.83	3.43	3.05	24.27	39.76	26.49	37.4	38.25	14.25	33.5	20	15	10	8	86	100	120	80	170	184	148	175	207	185	205
BGE012121	16.06	17.74	15.74	21.02	21.03	20.35	6.96	6.83	6.79	2.94	3.31	2.95	30.1	40.32	26.89	32.35	25	15	29.2	19	14	13.1	9.5	101	100	108	80	170	184	149	177	205	181	205
BGE012124	14.5	16.86	16.59	19.93	20.68	20.85	6.75	6.83	7.02	2.73	3.14	3	24.09	36.05	30.71	28.15	21	17.5	17	21	11	12.2	6.7	95	106	95	78	173	187	147	178	205	180	204
BGE012191	15.14	18.34	16.21	20.27	21.28	20.53	6.63	6.91	6.84	2.91	3.39	3.02	28.45	39.46	30.36	36.05	17.5	14	27.8	22	13	14.8	9.5	98	105	125	87	177	186	150	178	209	183	202
BGE012194	15.08	17.77	17.4	20.54	21.68	21.48	6.88	7.15	7.24	2.79	3.17	3.06	27.73	38.56	33.36	32.9	18.25	17.5	25.2	15	10	9.2	7.1	93	93	110	95	176	184	152	177	210	190	207
BGE012196	14.22	16.43	14.69	20.22	20.83	19.96	6.67	6.76	6.73	2.72	3.11	2.78	21.41	37.98	22.77	29.4	28	19	29	19	16	10.7	8.5	96	101	118	85	168	183	141	171	206	173	199
BGE012198	15.51	18.39	16.59	20.78	21.66	21.15	6.86	7.06	7.11	2.88	3.32	2.97	29.86	44.97	28.55	33.76	15.25	14.5	28.6	18	13	12.8	8.6	87	92	127	85	177	188	155	177	211	185	205
BGE012201	14.78	14.92	14.64	20.59	19.8	19.82	6.79	6.44	6.62	2.78	2.96	2.82	26.12	29.02	24.38	26.92	29.25	16.5	35.8	22	19	15.3	12	112	112	126	90	171	184	148	169	207	182	200
BGE012205	15.86	17.85	16.88	21.06	21.62	21.36	6.97	6.98	7.18	2.9	3.26	3	28.42	38.12	27.88	30.72	21.5	13.67	30	21	17	15.3	12.1	94	98	114	90	180	187	155	174	210	184	205
BGE012208	15.61	18.22	16.46	21.17	22.66	21.42	7.04	7.53	7.27	2.83	3.09	2.89	28.01	35.43	29.25	33.8	18	15	30.8	21	16	15.1	10.9	100	92	119	85	180	189	158	182	216	192	210
BGE012210	16.17	17.44	15.92	21.46	21.92	21.16	7.21	7.29	7.22	2.85	3.05	2.81	28.62	38	24.73	31	12.25	16	26.4	21	14	14.3	10.1	112	91	112	83	183	191	158	183	212	183	206
BGE012213	17.31	19.62	15.01	22.41	23.12	20.58	7.23	7.37	6.88	3.06	3.4	2.78	32.59	49.28	22.29	36.24	26.67	15.75	36	19	17	13.1	10.8	99	98	122	95	165	181	143	171	204	169	200
BGE012238	16.88	19.39	17.35	21.87	22.36	21.32	7.26	7.2	7.14	2.97	3.43	3.09	30.23	47.53	32.82	35.2	27.75	26	31.8	22	21	13.7	12.4	89	110	136	100	170	181	148	168	205	187	199
BGE012578	14.37	17.72	15.61	20.44	21.55	20.77	6.99	7.18	7.09	2.62	3.15	2.8	22.79	41.92	27.92	36.33	18.75	13	32	21	19	13.5	11.4	97	100	125	96	178	185	152	176	212	190	206
BGE012601	13.39	14.67	14.21	18.81	18.93	19.01	6.16	6.03	6.32	2.77	3.11	2.87	27.51	34.77	28.32	33.7	28	29.5	49.5	17	16	10.6	9.1	119	116	132	110	163	176	138	160	205	171	195
BGE012603	13.14	15.08	14.83	19.25	19.66	19.64	6.5	6.45	6.6	2.57	2.98	2.86	22.2	34.05	28.65	30.15	26.5	26.75	30	19	16	12.6	9.2	97	112	117	105	171	182	148	164	209	192	198
BGE012615	14.44	17.32	15.33	20.25	21.23	20.64	6.81	6.98	6.99	2.71	3.17	2.8	25.69	42.24	25.48	37.21	25.75	28	28.4	22	22	15.3	12.7	115	108	130	105	170	184	153	173	209	190	201
BGE012741	16.82	17.35	16.75	21.19	20.63	20.88	6.89	6.63	6.95	3.11	3.33	3.07	34.64	37.87	32	36.35	40.25	46.25	42.8	20	20	12	9.6	106	110	120	90	155	168	136	150	205	181	188
BGE012805	13.04	15.16	14.07	19.24	19.75	19.54	6.51	6.54	6.6	2.55	2.95	2.72	22.42	34.45	26.24	28.4	26.75	30.5	24.6	20	17	13.3	10.3	105	108	130	105	168	175	143	158	206	183	193
BGE012887	13.89	16.14	14.55	19.64	20.29	19.62	6.48	6.57	6.58	2.73	3.13	2.82	25.4	36.6	26.26	30.68	21	17.25	27.4	20	20	13	11.7	90	103	134	105	171	184	155	167	210	193	199
BGE012890	14.96	18.37	17.94	21.05	22.14	22.31	7.1	7.27	7.58	2.69	3.22	3.02	24.85	43.21	31.37	34.08	26.75	10.5	30.4	18	16	15.2	12.2	82	91	125	95	184	186	155	172	214	193	204
BGE012893	15.47	17.3	16.29	21.23	21.12	21.06	7.13	6.94	7.14	2.76	3.18	2.91	28.27	41.62	30.62	36.73	22	17.67	30.2	20	17	12.5	9.4	99	107	138	108	175	184	149	167	209	187	199
BGE012894	13.59	16.8	14.63	19.01	20.93	19.28	6.31	6.84	6.4	2.74	3.13	2.91	26.74	39.95	28.82	36.15	10.25	14.25	32.5	17	13	9.6	8.7	94	104	134	98	179	197	151	184	215	192	213
BGE012896	12.38	13.9	17.43	18.09	18.22	21.39	5.96	5.89	7.14	2.64	3	3.11	24.32	31.59	34.27	34.5	32.75	7.25	30.2	22	14	8.1	8.9	95	101	127	102	150	163	155	175	201	188	201
BGE013149	14.98	17.65	16.41	21.19	21.62	21.5	7.19	7.12	7.31	2.67	3.16	2.86	25.8	38.76	31.73	30.28	20	17.25	24.67	16	16	9.7	10.2	98	106	118	108	172	179	151	167	206	193	198
BGE013152	15.81	17.35	15.87	21.62	21.12	20.92	7.26	6.88	7.06	2.78	3.22	2.87	26.38	43.6	28.52	33.88	21.5	22.75	27.83	18	14	12.6	10.2	85	107	140	100	167	178	143	166	205	188	197
BGE013156	12.08	14.13	12.41	18.26	18.52	17.97	6.07	5.95	6.02	2.54	3.03	2.63	20.06	31.72	19.83	24.32	21.25	16.25	32.8	20	20	9.3	11.2	81	96	127	110	166	182	145	163	203	180	197
BGE013179	16.49	17.1	15.66	21.22	20.99	20.16	7.02	6.85	6.75	3	3.18	2.95	32.2	42.66	29.73	33.12	21.75	14.75	31	17	20	10.8	12	88	105	140	110	168	185	142	172	205	180	200
BGE013183	13.11	15.21	13.23	19.28	19.63	18.83	6.54	6.38	6.43	2.55	3.04	2.62	21.82	35.24	20.89	28.48	21.25	18.25	28.8	17	16	10.7	9.8	95	100	122	110	170	182	143	164	206	173	197
BGE013192	14.87	16.22	14.91	20.79	20.73	20.55	7.04	6.83	7.05	2.69	3.03	2.7	24.77	37.04	22.76	28.14	22	20.25	35	18	15	12.3	9.2	93	93	121	102	169	182	147	168	205	173	198
BGE013201	15.82	18.01	15.85	21.77	21.69	21.05	7.38	7.13	7.21	2.74	3.22	2.81	31.18	45.03	27.39	32.13	24.75	15.5	33.83	19	14	11.2	8.3	90	105	138	115	170	180	147	166	205	177	198
BGE013215	15.81	18.4	15.89	21.65	22.04	21.16	7.36	7.27	7.25	2.74	3.23	2.79	29.21	45.55	28.15	34.35	25.5	20.25	31.2	17	17	10.3	9.7	79	103	139	110	169	181	145	167	205	177	198
BGE013218	14.77	15.68	14.71	20.44	20.09	19.54	6.75	6.57	6.54	2.8	3.03	2.86	24.77	35.09	25.31	33.33	22.25	18	29.4	20	18	13	12	83	106	125	103	176	191	150	178	205	182	209
BGE013758	15.84	19.33	15.09	21.11	22.45	20.41	7.13	7.39	7	2.83	3.34	2.76	28.86	46.08	27.74	33.9	17.25	15	32.25	14	13	9	8.6	73	92	117	90	179	187	156	178	210	187	206
BGE013761	13.9	17.01	14	19.93	21.34	19.58	6.62	6.87	6.63	2.69	3.16	2.69	23.69	41.13	22.92	29.8	27.5	15.5	23.4	18	17	10	10.2	77	106	126	90	171	186	142	168	206	174	200
BGE013770	14.57	16.35	15.27	20.62	20.69	20.68	7.03	6.81	7.11	2.65	3.06	2.74	26.44	38.54	26.86	29	24.25	15.75	33.4	20	19	12.9	12.3	84	103	131	95	169	184	143	171	205	174	199
BGE013773	14.63	18.56	17.55	21.14	22.26	22.07	7.18	7.36	7.5	2.61	3.21	2.98	21.57	44.83	32.73	35	20.5	15.75	23.4	18	13	10.7	8.6	82	105	119	97	181	191	154	177	207	194	206
BGE013784	16.5	18.06	16.63	22.18	21.91	21.52	7.31	7	7.16	2.89	3.3	2.97	28.27	45.34	31.79	37.4	19.5	11	22.6	18	15	12.2	10.1	79	102	122	95	177	186	151	175	210	193	206
BGE013795	15.63	18.49	14.94	20.63	21.3	19.82	6.77	6.8	6.61	2.94	3.46	2.88	28.72	46.43	25.7	39.68	36.25	23.67	38.8	19	16	10.6	8.8	87	104	123	93	166	184	142	174	206	173	205
BGE015377	14.73	18.46	16.75	20.39	21.76	21.17	6.8	7.09	7.09	2.77	3.32	3.02	24.83	43.16	28.34	35.15	21.75	8.33	32	16	13	10.1	8.5	81	102	126	103	182	187	154	176	211	181	205
BGE015390	15.79	19.78	17.69	21.34	22.99	22.34	7.24	7.55	7.63	2.77	3.33	2.95	26.34	43.21	29.34	36.5	28.75	21.5	33.6	17	13	11.1	9.2	89	112	138	95	172	186	148	176	207	186	206
BGE015396	15.63	18.61	16.48	20.78	21.56	20.98	6.88	6.98	7.06	2.89	3.39	2.97	28.92	42.8	28.76	35.2	22.25	5.5	27.4	17	14	10.9	9.4	66	92	130	95	179	192	153	178	210	185	205
BGE015397	14.84	17.96	15.55	20.6	21.31	20.68	6.91	7	7.04	2.75	3.27	2.82	24.95	42.71	24.3	31.21	18	6.5	25.83	17	14	10.5	8.3	70	94	125	93	182	189	155	181	211	180	207
BGE015400	14.93	17.21	15.55	21.06	21.02	20.98	7.17	6.95	7.2	2.66	3.16	2.75	27.54	42.31	26.47	33.76	24.75	23	30.8	17	15	10.1	9.1	79	98	132	100	169	184	141	166	204	171	199
BGE017171	13.82	15.92	13.43	18.96	19.23	18.12	6.12	6	5.9	2.87	3.37	2.89	24.8	36.9	23.55	31.44	39.25	36	40.5	21	20	8.1	7.5	85	92	129	80	165	183	143	165	205	173	197
BGE018199	14.55	18.38	14.6	19.96	21.77	20.06	6.74	7.21	6.89	2.76	3.25	2.71	27.81	44.05	23.49	32.9	17	13.75	20.4	16	14	11	9.3	80	96	124	90	183	189	151	178	214	179	207
BGE018205	12.98	16.43	14.59	19.17	20.47	19.85	6.46	6.63	6.7	2.56	3.16	2.78	22.58	41.42	29.57	31.58	30.5	15.75	32.6	19	16	10	7.3	105	118	146	100	164	175	137	155	205	171	191
BGE018207	14.3	17.41	14.42	20.7	21.73	20.71	7.22	7.27	7.29	2.52	3.05	2.52	23.71	41.36	22.74	27.65	19.75	19	34	17	14	10.2	7.9	99	105	108	95	167	184	142	166	205	174	199
BGE018209	12	14.53	12.03	18.16	18.83	17.77	6.05	6.1	5.97	2.53	3.03	2.57	19.85	33.11	17.28	24.56	23.25	10	36	21	19	11.2	10	83	106	121	105	171	183	143	165	206	173	199
BGE018213	16.33	18.29	15.85	21.08	21.58	20.54	6.96	6.93	6.86	2.99	3.36	2.94	31.34	46.54	27.54	36.13	27.75	23.75	22	19	19	12.4	11.1	101	113	132	120	165	179	139	156	205	169	199
BGE018215	15.45	17.11	15.6	21.21	21.22	20.81	7.15	6.95	7.06	2.76	3.14	2.82	27.8	38.97	25.42	32.21	28.25	25.25	36.8	21	20	14.6	14.1	98	115	133	117	169	186	148	169	205	180	200
BGE018228	14.62	18.48	15.03	20.52	22.46	20.31	6.69	7.23	6.79	2.8	3.27	2.83	25.39	45.33	21.26	23.92	18.25	19.67	28.2	17	15	9.6	9.2	81	104	125	75	183	195	152	184	211	181	212
BGE018239	15.74	17.65	15.48	21.89	21.47	20.82	7.45	7.08	7.1	2.7	3.18	2.78	27.19	43.24	28.03	31.2	26.25	20.75	30.4	18	16	11.4	9.1	93	111	138	110	172	184	143	162	206	174	198
BGE018241	15.06	17.42	15.8	21.09	21.45	20.88	7.18	7.05	7.1	2.68	3.15	2.84	25.52	42.78	28.79	33.5	31.5	19.25	35.75	18	19	10.7	11.3	90	105	137	115	172	183	143	161	205	180	197
BGE018248	15.77	18.32	16.53	21.68	21.86	21.61	7.41	7.18	7.38	2.72	3.25	2.86	25.93	44.32	31.71	39.18	24.5	24.5	38.6	17	18	10.2	10.5	93	115	134	110	173	183	143	163	205	178	198
BGE018249	14.07	17.02	13.99	19.31	20.23	18.79	6.19	6.26	6.15	2.9	3.47	2.9	28.63	43.96	22.51	32.13	21.75	12.25	31.5	21	19	9.6	9	83	99	128	100	165	182	139	162	203	167	196
BGE018258	14.47	15.98	14.92	20.08	20.23	19.69	6.69	6.69	6.6	2.76	3.04	2.88	26.28	35.61	27.01	27.93	20.5	13.75	27	20	17	12.3	11.6	88	111	124	105	173	193	143	177	205	179	209
BGE018907	11.85	14.41	12	18.38	18.86	17.7	6.1	6.04	5.9	2.48	3.04	2.59	18.61	32.34	19.05	23.3	19.75	15.33	32.6	21	17	10.8	9.6	86	106	120	100	170	184	143	164	206	175	196
BGE018918	15.49	19.07	18.01	21.1	22.6	22.04	7.13	7.45	7.44	2.77	3.27	3.09	26.15	45.57	31.18	37.21	18.5	7.25	23.2	17	17	12	11.6	82	98	124	105	188	191	158	174	210	191	204
BGE023724	10.73	15.6	12.62	17.42	19.47	18.24	5.91	6.27	6.13	2.31	3.17	2.62	15.58	35.06	19.71	21.71	17.25	17.75	36.5	21	18	10.8	10.7	68	105	121	105	172	184	145	164	204	171	193
BGE024864	15.77	18.71	18.58	21.21	22.1	22.24	7.1	7.26	7.52	2.83	3.29	3.14	27.83	46.95	37.54	32.77	18.75	16.75	28	16	18	9.6	10.6	94	108	117	110	176	186	150	168	209	192	197
BGE024865	12.84	14.68	14.21	18.98	19.53	19.47	6.37	6.42	6.6	2.57	2.91	2.74	22.68	34.11	27.25	29.09	20.75	24	28.8	19	19	12.1	11.5	80	106	122	100	173	186	143	162	210	187	191
BGE024867	14.06	18.11	16.24	19.44	21.49	20.74	6.5	7.08	6.99	2.75	3.26	2.96	23.57	41.7	28.07	22.55	21	21	26.83	16	16	10.2	10.9	87	104	117	105	183	188	153	166	214	187	194
BGE024868	14.05	17.6	17.27	19.31	21.16	21.32	6.45	6.98	7.15	2.78	3.21	3.07	25.76	36.51	31.2	25.36	19.75	21	25	14	17	8.6	11.1	69	108	110	100	188	189	150	167	214	185	198
BGE024869	13.6	16.47	14.42	18.89	19.96	19.21	6.11	6.28	6.35	2.84	3.35	2.9	24.27	35.11	24.85	29.6	43.25	40.25	43.33	23	21	13.6	11.3	60	73	90	75	167	182	144	161	206	177	197
BGE024871	13.7	15.13	14.83	19.87	20.09	20.37	6.73	6.67	6.98	2.6	2.9	2.71	21.79	31.8	24.41	29.52	21	27.25	37.2	20	21	13.1	11.8	82	104	131	115	166	189	139	168	204	169	198
BGE025410	12.65	16.36	13.78	18.19	19.73	18.8	6.14	6.4	6.38	2.63	3.25	2.75	22.08	37.58	23.46	25.15	28.5	32.67	56.6	22	21	13.1	12.4	61	80	96	90	159	175	131	142	200	167	189
BGE025413	12.85	15.69	14.52	18.5	19.69	19.11	6.06	6.24	6.29	2.71	3.21	2.94	22.89	36.24	27.92	31.48	39.25	29.75	51	21	21	8.8	8.6	53	80	90	75	165	184	141	161	206	182	199
BGE029098	13.8	17.59	16.01	18.91	20.77	20.26	6.19	6.66	6.72	2.84	3.37	3.03	25.69	43.7	30	35.1	25	23.5	24	17	20	8.9	10.1	61	104	126	105	175	187	137	165	207	180	199
BGE029796	16.91	19.46	17.25	21.89	22.8	21.8	7.24	7.37	7.29	2.98	3.37	3.01	31.31	49.89	28.89	40.36	19	24.5	38	18	17	12.2	10.8	76	102	134	115	164	184	141	155	205	172	192
BGE030916	13.78	16.95	14.85	20.01	21.01	20.42	6.81	6.92	6.99	2.58	3.13	2.71	22.48	42.34	23.98	34.8	27.25	27.25	41.8	18	18	10.9	11.1	77	96	121	115	172	185	142	160	206	171	192
BGE030918	12.95	16.15	14.18	18.85	19.96	19.08	6.24	6.24	6.35	2.64	3.3	2.85	21.45	39.12	24.64	35.4	42.75	37.75	49.25	23	24	13.4	10.7	68	96	100	90	166	182	139	160	204	175	199
BGE036373	15.28	16.24	14.7	20.68	20.42	19.81	6.9	6.55	6.66	2.82	3.16	2.81	28.86	39.87	26.5	33.24	22.75	10.25	39.33	18	17	11.6	9.6	94	96	123	103	160	181	129	156	203	166	190
BGE012591	n.a.	n.a.	15.9	n.a.	n.a.	21.05	n.a.	n.a.	7.26	n.a.	n.a.	2.79	n.a.	n.a.	28.95	30.5	19.25	23.25	26.2	n.a.	16	n.a.	11.5	n.a.	106	119	110	n.a.	188	150	167	n.a.	192	193
* Scored by Lopez-Fernandez et al. 2021
# Scored by Pascual et al. 2020a
n.a. data not available
Area: Ar; Perimeter: Perim; Major Ellipse: Majell, Minor ellipse: Minell; Thousand Kernel Weight: TKW; Grain number per spike: GrnSpk; Spiklets per Spike: SplN; Spike Length: SpkLng; Plant Height: PH; Days to Heading: DH; Days to Maturity: DM.
Area, Perimeter, Major Ellipse and Minor Ellipse: average value from at least 300 grains per accession, scanned using GrainScan software (Whan et al. 2014).
Thousand Kernel Weight: estimated based on the weight of at least 300 grains per accession.
Grains per Spike: average value of the number of grains from 5 mature spikes.
Spiklets per Spike: mean value of the number of spikelets (excluding sterile basal spikelets) of 5 mature spikes.
Spike Length: average length value of 5 mature spikes, measured from the basal part (not including sterile spikelets) to the end of the apical spikelet (not including edges).
Plant Height: average height value of 5 mature plants, measured from the ground to the end of the last spike, not including the edges.
Days to Heading: number of days between the sowing date and when the first spikelet emerged from the sheath in 50% of the plants in the plot.
Days to Maturity: number of days between the sowing date and when 50% of the peduncles were mature.
