# Supplementary material for: Genome wide association in Spanish bread wheat landraces identifies six key genomic regions that constitute potential targets for improving grain yield related traits
Source: Theor Appl Genet. 2023 Nov 13;136(12):244. doi: 10.1007/s00122-023-04492-x (PMC10643358; doi:10.1007/s00122-023-04492-x)
Supplement: Supplementary file 3 — Supplementary file3 (XLSX 100 KB) [file 122_2023_4492_MOESM3_ESM.xlsx]

## Sheet: Hoja1
Table S3. Significant Marker Trait Associations (MTAs) detected. MTA-QTLs were called based on the LD between the associated marker and its flanking markers. MTA-QTL interval starting and ending positions coincide with the first upstream and downstream marker non-associated with the trait whose LD with the associated marker was lower than r2=0,3. For each MTA-QTL, the number of genes inside the i…
MTA-QTL	Chr	MTA-QTL Interval	MTA-QTL Length (Mb)	Associated Trait	Marker	Position	p-value	R2	Number of Genes	Closest Gene	Predicted Function
MTA-QTL_1A.1	1A	13940838 - 15399345	1.46	Ar	4992950|F|0-25:G>C-25:G>C	14332383	1.08E-06	0.12	36	TraesCS1A03G0062500	Laccase
				Majell	4992950|F|0-25:G>C-25:G>C	14332383	5.98E-07	0.12
				Perim	4992950|F|0-25:G>C-25:G>C	14332383	9.68E-08	0.14
MTA-QTL_1A.2	1A	29402525 - 32149170	2.75	Minell	1082710|F|0-59:G>A-59:G>A	29894537	6.44E-06	0.12	20	TraesCS1A03G0110900	No note registered for this gen
MTA-QTL_1A.3	1A	34022295 - 37022136	3.0	Minell	1104046|F|0-27:A>G-27:A>G	34462557	2.09E-08	0.16	28	TraesCS1A03G0122300	RING/U-box superfamily protein
				TKW_2016	1104046|F|0-27:A>G-27:A>G	34462557	8.45E-07	0.12
				TKW_2018	1104046|F|0-27:A>G-27:A>G	34462557	1.47E-06	0.11
				Ar	1104046|F|0-27:A>G-27:A>G	34462557	6.93E-08	0.13
MTA-QTL_1A.4	1A	34462557 - 42079306	7.62	Majell	1119839|F|0-18:A>T-18:A>T	41445585	9.28E-06	0.10	84	not the most significant marker	-
				Majell	1043910|F|0-42:A>C-42:A>C	37022136	8.19E-07	0.11		TraesCS1A03G0129900	Germin-like protein
MTA-QTL_1A.5	1A	34462557 - 39042281	4.58	SpkLng	1043910|F|0-42:A>C-42:A>C	37022136	2.76E-06	0.12	56	TraesCS1A03G0129900	Germin-like protein
MTA-QTL_1A.6	1A	47993647 - 51895892	3.90	Majell	100045919|F|0-10:T>C-10:T>C	51793748	3.67E-07	0.12	37	TraesCS1A03G0164600	Pentatricopeptide repeat-containing protein
MTA-QTL_1A.7	1A	52062137 - 60828626	8.77	Majell	1059739|F|0-20:G>A-20:G>A	55975162	1.03E-05	0.10	70	TraesCS1A03G0172700	Kinase family protein
MTA-QTL_1A.8	1A	73819786 - 79510925	5.69	SpkLng	1062210|F|0-36:G>A-36:G>A	74921075	1.76E-06	0.12	35	TraesCS1A03G0209800	Carboxypeptidase
MTA-QTL_1A.10	1A	111121918 - 299488773	188.37	PH_2018	100057487|F|0-32:G>A-32:G>A	266958602	1.98E-07	0.14	528	not the most significant marker	-
				PH_2018	1005358|F|0-66:C>G-66:C>G	179451345	1.40E-06	0.12		not the most significant marker	-
				PH_2018	1089266|F|0-19:A>T-19:A>T	280010226	3.34E-06	0.11		not the most significant marker	-
				PH_2018	1091930|F|0-51:G>A-51:G>A	264316372	1.63E-06	0.12		not the most significant marker	-
				PH_2018	1199979|F|0-56:G>T-56:G>T	260739505	5.23E-06	0.11		not the most significant marker	-
				PH_2018	2259899|F|0-34:G>C-34:G>C	123286424	7.00E-08	0.14		TraesCS1A03G0284000	GTPase obg
				PH_2018	2279310|F|0-57:T>A-57:T>A	257745128	1.15E-06	0.12		not the most significant marker	-
				PH_2018	995021|F|0-34:G>A-34:G>A	253265308	4.61E-07	0.13		not the most significant marker	-
MTA-QTL_1A.9	1A	111121918 - 269730237	158.61	TKW_2018	2259899|F|0-34:G>C-34:G>C	123286424	7.88E-06	0.11	424	TraesCS1A03G0284000	GTPase obg
				TKW_2018	2279310|F|0-57:T>A-57:T>A	257745128	1.03E-05	0.11		not the most significant marker	-
				TKW_2018	995021|F|0-34:G>A-34:G>A	253265308	1.03E-05	0.11		not the most significant marker	-
MTA-QTL_1A.11	1A	269730237 - 299488773	29.76	Majell	3954007|F|0-7:A>G-7:A>G	296491505	9.58E-06	0.10	104	not the most significant marker	-
				Majell	1089266|F|0-19:A>T-19:A>T	280010226	5.75E-06	0.10		TraesCS1A03G0420500	Auxin response factor
MTA-QTL_1A.12	1A	299488773 - 315250032	15.76	TKW_2018	1098532|F|0-31:T>C-31:T>C	300380712	7.16E-06	0.11	103	not the most significant marker	-
				TKW_2018	2282340|F|0-26:C>T-26:C>T	313474710	8.60E-07	0.13		TraesCS1A03G0470900	ALG-2 interacting protein X
MTA-QTL_1A.13	1A	329833230 - 335415865	5.58	DH	3950248|F|0-14:C>G-14:C>G	334694009	2.52E-06	0.09	20	TraesCS1A03G0493700	Homeobox protein BEL1-like protein
MTA-QTL_1A.14	1A	338017517 - 354379648	16.36	TKW_2018	1002101|F|0-39:C>T-39:C>T	341453891	9.62E-06	0.11	95	not the most significant marker	-
				TKW_2018	1011115|F|0-14:C>T-14:C>T	349185446	3.42E-07	0.14		TraesCS1A03G0515500	Nuclear control of ATPase protein 2
				TKW_2018	1072196|F|0-53:C>G-53:C>G	352868676	1.49E-07	0.15		TraesCS1A03G0520300	Transmembrane protein, putative
				TKW_2018	1129025|F|0-42:G>A-42:G>A	342644781	4.24E-06	0.12		not the most significant marker	-
MTA-QTL_1A.15	1A	373339519 - 388975102	15.64	TKW_2018	1126809|F|0-61:G>A-61:G>A	377850851	2.90E-07	0.14	92	TraesCS1A03G0559400	Cysteine/Histidine-rich C1 domain family protein
				TKW_2018	4262067|F|0-37:T>C-37:T>C	376844774	6.91E-07	0.13		not the most significant marker	-
MTA-QTL_1A.16	1A	463469056 - 464492888	1.02	GrnSpk_2017	2256752|F|0-57:T>C-57:T>C	464310769	9.01E-06	0.10	15	TraesCS1A03G0679900	Chaperone protein dnaJ
				GrnSpk_2019	2256752|F|0-57:T>C-57:T>C	464310769	6.11E-06	0.11
				SpkLng	2256752|F|0-57:T>C-57:T>C	464310769	1.08E-07	0.15
				SpkLng	2258338|F|0-25:C>G-25:C>G	464391785	1.96E-07	0.14		not the most significant marker	-
				Perim	2258338|F|0-25:C>G-25:C>G	464391785	5.05E-07	0.12		not the most significant marker	-
				Perim	2256752|F|0-57:T>C-57:T>C	464310769	2.18E-07	0.13		TraesCS1A03G0679900	Chaperone protein dnaJ
				Majell	2258338|F|0-25:C>G-25:C>G	464391785	1.65E-08	0.14		not the most significant marker	-
				Majell	2256752|F|0-57:T>C-57:T>C	464310769	3.41E-09	0.16		TraesCS1A03G0679900	Chaperone protein dnaJ
MTA-QTL_1A.17	1A	487953873 - 489754370	1.80	Majell	994411|F|0-50:G>C-50:G>C	489031413	6.50E-06	0.10	36	TraesCS1A03G0729600	Aminotransferase-related family protein
MTA-QTL_1A.18	1A	512290288 - 512943642	0.65	GrnSpk_2017	4910833|F|0-62:C>G-62:C>G	512468237	5.20E-06	0.10	8	TraesCS1A03G0793300	basic helix-loop-helix (bHLH) DNA-binding superfamily protein
MTA-QTL_1A.19	1A	545108681 - 546213845	1.11	Minell	1236516|F|0-5:C>G-5:C>G	546205214	8.21E-06	0.12	26	TraesCS1A03G0888500	Phospholipase D
MTA-QTL_1A.20	1A	589921720 - 590405421	0.48	SpkLng	997175|F|0-37:G>C-37:G>C	589959394	1.30E-06	0.13	8	TraesCS1A03G1057400	Sigma factor sigB regulation protein rsbQ
MTA-QTL_1A.21	1A	593222158 - 593590013	0.37	Minell	1288831|F|0-32:A>C-32:A>C	593445310	3.56E-06	0.13	4	not the most significant marker	-
				Minell	1665524|F|0-25:T>C-25:T>C	593445244	3.31E-06	0.13		TraesCS1A03G1068000	calcium-dependent lipid-binding family protein
MTA-QTL_1A.22	1A	594016762 - 594363869	0.35	Ar	993411|F|0-13:A>G-13:A>G	594170655	4.88E-06	0.11	7	TraesCS1A03G1072400	NAD-dependent protein deacylase
MTA-QTL_1B.23	1B	13522064 - 18184077	4.66	Perim	1163852|F|0-15:G>C-15:G>C	16116367	8.00E-06	0.10	95	TraesCS1B03G0063000	Inhibitor protein
MTA-QTL_1B.24	1B	51350231 - 55381604	4.03	Perim	1091115|F|0-49:T>C-49:T>C	55380209	9.92E-06	0.10	44	TraesCS1B03G0164300	Arginine/serine-rich splicing factor, putative
MTA-QTL_1B.25	1B	63205423 - 66419070	3.21	Minell	1126427|F|0-10:T>C-10:T>C	66042661	5.81E-08	0.16	36	TraesCS1B03G0195500	Adenine/guanine permease
MTA-QTL_1B.26	1B	66844845 - 93729663	26.88	TKW_2016	986932|F|0-7:G>A-7:G>A	72716713	1.43E-06	0.13	112	TraesCS1B03G0211200	Methionine aminopeptidase
				Majell	986932|F|0-7:G>A-7:G>A	72716713	2.55E-06	0.11
				Perim	986932|F|0-7:G>A-7:G>A	72716713	5.47E-07	0.12
				Ar	986932|F|0-7:G>A-7:G>A	72716713	1.61E-07	0.14
MTA-QTL_1B.27	1B	121487063 - 126614316	5.13	Majell	4989719|F|0-60:G>A-60:G>A	124313993	2.62E-06	0.09	39	TraesCS1B03G0286800	Alpha-mannosidase
				Perim	4989719|F|0-60:G>A-60:G>A	124313993	8.00E-07	0.11
MTA-QTL_1B.28	1B	391260427 - 403477119	12.22	DH	5579494|F|0-27:G>A-27:G>A	400880088	4.30E-08	0.12	82	TraesCS1B03G0632700	Adipocyte plasma membrane-associated protein
MTA-QTL_1B.29	1B	403477119 - 410507509	7.03	SpkLng	1060776|F|0-39:G>A-39:G>A	405355235	6.57E-06	0.11	49	not the most significant marker	-
				SpkLng	1230705|F|0-17:C>T-17:C>T	406317974	6.30E-06	0.11		not the most significant marker	-
				SpkLng	979844|F|0-16:C>T-16:C>T	409173547	1.11E-06	0.11		TraesCS1B03G0648900	C2H2-like zinc finger protein
MTA-QTL_1B.30	1B	433515349 - 436767978	3.25	DH	1166607|F|0-9:A>G-9:A>G	435859833	3.99E-06	0.10	31	TraesCS1B03G0688800	Phosphatase 2C family protein
MTA-QTL_1B.31	1B	489466126 - 496042616	6.58	PH_2020	1069370|F|0-65:G>C-65:G>C	490323780	3.59E-06	0.11	57	TraesCS1B03G0767600	Wound-induced protease inhibitor
				SpkLng	1069370|F|0-65:G>C-65:G>C	490323780	1.55E-06	0.12
MTA-QTL_1B.32	1B	505294570 - 509738440	4.44	Majell	100061236|F|0-20:C>T-20:C>T	508300565	5.92E-06	0.09	19	TraesCS1B03G0804700	UPF0503 protein, chloroplastic
				Majell	2254318|F|0-7:A>G-7:A>G	508300565	5.92E-06	0.09
				TKW_2018	100061236|F|0-20:C>T-20:C>T	508300565	1.38E-06	0.11
				TKW_2019	100061236|F|0-20:C>T-20:C>T	508300565	8.56E-06	0.10
				TKW_2018	2254318|F|0-7:A>G-7:A>G	508300565	1.38E-06	0.11
				TKW_2019	2254318|F|0-7:A>G-7:A>G	508300565	8.56E-06	0.10
				Perim	1122914|F|0-40:T>C-40:T>C	508065017	2.07E-06	0.11		not the most significant marker	-
				Perim	100061236|F|0-20:C>T-20:C>T	508300565	6.87E-08	0.12		TraesCS1B03G0804700	UPF0503 protein, chloroplastic
				Perim	2254318|F|0-7:A>G-7:A>G	508300565	6.87E-08	0.12
				Ar	1122914|F|0-40:T>C-40:T>C	508065017	7.35E-08	0.15		not the most significant marker	-
				Ar	100061236|F|0-20:C>T-20:C>T	508300565	3.65E-09	0.15		TraesCS1B03G0804700	UPF0503 protein, chloroplastic
				Ar	2254318|F|0-7:A>G-7:A>G	508300565	3.65E-09	0.15
MTA-QTL_1B.33	1B	505294570 - 525396734	20.10	Minell	100061236|F|0-20:C>T-20:C>T	508300565	5.26E-07	0.13	110	TraesCS1B03G0804700	UPF0503 protein, chloroplastic
				TKW_2016	100061236|F|0-20:C>T-20:C>T	508300565	5.56E-07	0.12
				TKW_2016	1090513|F|0-38:C>T-38:C>T	522974940	3.53E-06	0.11		not the most significant marker	-
				Minell	1122914|F|0-40:T>C-40:T>C	508065017	1.79E-06	0.13		not the most significant marker	-
				TKW_2016	1122914|F|0-40:T>C-40:T>C	508065017	3.64E-06	0.12		not the most significant marker	-
				Minell	1242104|F|0-6:C>A-6:C>A	518876488	1.11E-05	0.12		not the most significant marker	-
				TKW_2016	2254318|F|0-7:A>G-7:A>G	508300565	5.56E-07	0.12		TraesCS1B03G0804700	UPF0503 protein, chloroplastic
				Minell	2254318|F|0-7:A>G-7:A>G	508300565	5.26E-07	0.13
MTA-QTL_1B.34	1B	508300565 - 510569511	2.23	SpkLng	1104210|F|0-5:G>C-5:G>C	509738440	4.91E-07	0.13	13	TraesCS1B03G0807800	Ankyrin repeat protein-like
MTA-QTL_1B.35	1B	531089591 - 535935431	4.85	Ar	996630|F|0-33:A>C-33:A>C	533156585	6.52E-08	0.15	24	TraesCS1B03G0840700	ABC-2 and Plant PDR ABC-type transporter family protein
				Majell	996630|F|0-33:A>C-33:A>C	533156585	2.75E-09	0.16
				Perim	996630|F|0-33:A>C-33:A>C	533156585	1.65E-09	0.17
MTA-QTL_1B.36	1B	539022716 - 540380598	1.36	SpkLng	2297386|F|0-47:G>T-47:G>T	539319991	6.65E-07	0.13	6	TraesCS1B03G0852700	U-box domain-containing protein
MTA-QTL_1B.37	1B	561759105 - 565782108	4.02	SpkLng	2252961|F|0-54:C>G-54:C>G	561825093	9.15E-08	0.15	41	TraesCS1B03G0903100	Blue copper protein
MTA-QTL_1B.38	1B	568029976 - 573174424	5.14	Minell	1667871|F|0-58:G>C-58:G>C	571344956	2.51E-09	0.19	40	TraesCS1B03G0925000	LRR receptor-like serine/threonine-protein kinase FLS2
				TKW_2016	1667871|F|0-58:G>C-58:G>C	571344956	7.41E-07	0.14
				TKW_2018	1667871|F|0-58:G>C-58:G>C	571344956	6.24E-06	0.11
				TKW_2019	1667871|F|0-58:G>C-58:G>C	571344956	6.06E-07	0.14
				Perim	1667871|F|0-58:G>C-58:G>C	571344956	1.40E-06	0.12
				Ar	1667871|F|0-58:G>C-58:G>C	571344956	1.28E-09	0.18
MTA-QTL_1B.39	1B	573833074 - 578270812	4.434	TKW_2016	1003008|F|0-39:G>C-39:G>C	575583085	9.33E-07	0.14	37	TraesCS1B03G0935200	Formin-like protein
				TKW_2019	1003008|F|0-39:G>C-39:G>C	575583085	3.84E-07	0.14
				Ar	1003008|F|0-39:G>C-39:G>C	575583085	2.41E-07	0.14
				Majell	1003008|F|0-39:G>C-39:G>C	575583085	4.31E-07	0.12
				Perim	1003008|F|0-39:G>C-39:G>C	575583085	4.04E-08	0.14
MTA-QTL_1B.40	1B	582498578 - 587678589	5.18	DH	1006460|F|0-46:A>C-46:A>C	583234696	2.27E-06	0.11	39	TraesCS1B03G0951400	arginine N-methyltransferase, putative (DUF688)
				DM	1006460|F|0-46:A>C-46:A>C	583234696	4.89E-06	0.11
				Perim	1006460|F|0-46:A>C-46:A>C	583234696	7.21E-07	0.12
				Majell	1006460|F|0-46:A>C-46:A>C	583234696	5.54E-07	0.12
MTA-QTL_1B.41	1B	589488153 - 590893430	1.41	PH_2020	4733547|F|0-46:G>C-46:G>C	590798769	4.89E-07	0.13	22	TraesCS1B03G0967200	GATA transcription factor
				GrnSpk_2017	4733547|F|0-46:G>C-46:G>C	590798769	2.36E-06	0.11
				GrnSpk_2019	4733547|F|0-46:G>C-46:G>C	590798769	3.83E-06	0.11
MTA-QTL_1B.42	1B	591195604 - 592103524	0.91	SpkLng	1032267|F|0-15:C>T-15:C>T	591353323	3.88E-06	0.12	12	TraesCS1B03G0969100	IQ domain-containing protein
MTA-QTL_1B.43	1B	604867951 - 610257089	5.39	DH	4989120|F|0-14:G>C-14:G>C	608614591	7.26E-06	0.10	48	TraesCS1B03G1012800	F-box family protein
MTA-QTL_1B.44	1B	604867951 - 611181940	6.31	GrnSpk_2019	4989120|F|0-14:G>C-14:G>C	608614591	4.21E-06	0.11	58	TraesCS1B03G1012800	F-box family protein
				GrnSpk_2019	100033424|F|0-10:C>T-10:C>T	610257089	4.77E-06	0.11		TraesCS1B03G1014600	Serine/threonine-protein kinase
MTA-QTL_1B.45	1B	608614591 - 611181940	2.57	DM	100033424|F|0-10:C>T-10:C>T	610257089	2.78E-06	0.11	18	TraesCS1B03G1014600	Serine/threonine-protein kinase
				SpkLng	100033424|F|0-10:C>T-10:C>T	610257089	2.93E-07	0.14
				TKW_2017	100033424|F|0-10:C>T-10:C>T	610257089	7.49E-06	0.11
				Ar	100033424|F|0-10:C>T-10:C>T	610257089	2.36E-07	0.14
				Majell	100033424|F|0-10:C>T-10:C>T	610257089	3.22E-10	0.17
				Perim	100033424|F|0-10:C>T-10:C>T	610257089	1.44E-09	0.17
MTA-QTL_1B.46	1B	612158848 - 620124640	7.97	TKW_2016	1091251|F|0-26:G>A-26:G>A	613821126	7.17E-06	0.12	51	not the most significant marker	-
				TKW_2016	984303|F|0-51:G>T-51:G>T	613836545	3.45E-06	0.13		TraesCS1B03G1024200	BTB/POZ domain containing protein
MTA-QTL_1B.47	1B	649471261 - 651960326	2.49	Perim	1108680|F|0-16:T>G-16:T>G	650564355	2.85E-09	0.16	28	TraesCS1B03G1132200	Pirin-like protein
				Majell	1108680|F|0-16:T>G-16:T>G	650564355	1.20E-09	0.16
MTA-QTL_1B.48	1B	666753847 - 670086341	3.33	Majell	2264416|F|0-15:C>T-15:C>T	668445862	4.21E-06	0.10	41	TraesCS1B03G1178100	F-box protein
MTA-QTL_1B.49	1B	668663857 - 670086341	1.42	TKW_2016	1231191|F|0-34:A>G-34:A>G	670077367	3.29E-06	0.13	22	TraesCS1B03G1183200	Aldose 1-epimerase-like
MTA-QTL_1B.50	1B	671278776 - 673323095	2.04	Minell	1075792|F|0-29:T>C-29:T>C	672562652	2.63E-06	0.13	17	TraesCS1B03G1189600	Phospholipase A1
				Minell	984063|F|0-32:G>A-32:G>A	672586288	1.07E-05	0.12		not the most significant marker	-
				Ar	1002884|F|0-15:G>A-15:G>A	672859673	6.58E-06	0.11		TraesCS1B03G1190400	Malate dehydrogenase
MTA-QTL_1B.51	1B	680124943 - 683484470	3.36	Perim	2263671|F|0-64:A>G-64:A>G	682156302	1.64E-06	0.12	54	TraesCS1B03G1234700	Indole-3-acetic acid-amido synthetase GH3.3
				Majell	2263671|F|0-64:A>G-64:A>G	682156302	1.04E-07	0.13
MTA-QTL_1D.52	1D	9772103 - 11695277	1.92	DH	1228408|F|0-42:G>C-42:G>C	11353637	5.08E-06	0.10	68	TraesCS1D03G0050900	Benzyl alcohol O-benzoyltransferase
MTA-QTL_1D.53	1D	24609617 - 32933465	8.32	GrnSpk_2019	6040356|F|0-30:A>C-30:A>C	28939763	3.94E-06	0.11	72	TraesCS1D03G0099000	No note registered for this gen
				Perim	5050407|F|0-22:C>T-22:C>T	29838086	5.14E-06	0.11		not the most significant marker	-
				Majell	5050407|F|0-22:C>T-22:C>T	29838086	3.48E-06	0.10		not the most significant marker	-
				Majell	977490|F|0-15:A>T-15:A>T	30137918	5.20E-07	0.12		TraesCS1D03G0100600	Membrane-associated kinase regulator-like protein, putative
				Perim	977490|F|0-15:A>T-15:A>T	30137918	2.54E-07	0.13
MTA-QTL_1D.54	1D	33902167 - 36441874	2.54	PH_2020	1130132|F|0-5:A>G-5:A>G	35207859	8.76E-06	0.10	17	TraesCS1D03G0114000	ABC transporter G family member
MTA-QTL_1D.55	1D	49568530 - 63253126	13.68	DH	1214020|F|0-68:A>C-68:A>C	58153480	5.37E-06	0.10	134	TraesCS1D03G0169000	ATP-dependent zinc metalloprotease FtsH
MTA-QTL_1D.56	1D	71065322 - 118434942	47.37	GrnSpk_2017	2242426|F|0-12:T>C-12:T>C	114631940	1.84E-09	0.14	334	TraesCS1D03G0274400	Core-2/I-branching beta-1,6-N-acetylglucosaminyltransferase family protein
MTA-QTL_1D.57	1D	274683430 - 285368943	10.69	TKW_2018	2280698|F|0-32:G>A-32:G>A	277111529	1.09E-07	0.13	51	TraesCS1D03G0499400	Mitochondrial carrier protein
MTA-QTL_1D.58	1D	277111529 - 291462482	14.35	SpkLng	1024063|F|0-16:C>G-16:C>G	285368943	1.02E-07	0.13	84	TraesCS1D03G0508900	Ubiquinone/menaquinone biosynthesis C-methyltransferase UbiE
MTA-QTL_1D.59	1D	313736396 - 352942680	39.21	GrnSpk_2018	1003643|F|0-60:A>G-60:A>G	336066108	6.25E-06	0.11	335	TraesCS1D03G0591200	Phospholipase A1
MTA-QTL_1D.60	1D	422939184 - 435174927	12.24	TKW_2019	1088747|F|0-40:C>A-40:C>A	422973016	8.92E-07	0.13	145	TraesCS1D03G0780700	Formin-like protein
				Majell	1088747|F|0-40:C>A-40:C>A	422973016	4.69E-06	0.10
				Ar	1088747|F|0-40:C>A-40:C>A	422973016	3.44E-06	0.11
				Perim	1088747|F|0-40:C>A-40:C>A	422973016	6.05E-07	0.12
MTA-QTL_1D.61	1D	467449265 - 470987481	3.54	TKW_2018	1129001|F|0-22:T>C-22:T>C	469204591	2.69E-06	0.12	69	TraesCS1D03G0931600	Tesmin tso1-like cxc domain-containing protein
MTA-QTL_1D.62	1D	472176897 - 482152242	9.98	GrnSpk_2017	991471|F|0-55:C>T-55:C>T	475001836	7.52E-07	0.11	215	TraesCS1D03G0952900	Serine/Threonine-kinase pakA-like protein
				SpkLng	991471|F|0-55:C>T-55:C>T	475001836	6.35E-06	0.11
MTA-QTL_1D.63	1D	483694743 - 486348937	2.65	DH	1088423|F|0-5:G>T-5:G>T	486348937	7.91E-07	0.11	50	TraesCS1D03G0998500	Transducin/WD40 repeat protein
				DM	1088423|F|0-5:G>T-5:G>T	486348937	5.50E-08	0.14
MTA-QTL_2A.64	2A	24492849 - 24824040	0.33	Ar	1091536|F|0-43:C>T-43:C>T	24636340	1.06E-07	0.14	6	TraesCS2A03G0100900	FAD-binding Berberine family protein
				Perim	1091536|F|0-43:C>T-43:C>T	24636340	1.02E-10	0.19
				Majell	1091536|F|0-43:C>T-43:C>T	24636340	4.76E-12	0.20
MTA-QTL_2A.65	2A	63318844 - 66234863	2.92	TKW_2018	100046205|F|0-19:G>T-19:G>T	63532035	6.35E-06	0.11	33	TraesCS2A03G0219600	Peroxidase
				PH_2018	1067817|F|0-68:C>G-68:C>G	64508289	6.01E-06	0.11		TraesCS2A03G0222000	AT hook motif-containing protein, putative
				PH_2018	1069828|F|0-52:C>T-52:C>T	64505325	9.90E-06	0.10		not the most significant marker	-
MTA-QTL_2A.66	2A	77888797 - 79276472	1.39	SpkLng	5579629|F|0-18:G>A-18:G>A	77909942	7.20E-06	0.11	23	TraesCS2A03G0256300	NAD(P)H dehydrogenase (Quinone)
MTA-QTL_2A.67	2A	82642018 - 86333207	3.69	Perim	1228285|F|0-17:T>C-17:T>C	84916898	7.28E-06	0.10	49	TraesCS2A03G0272800	No note registered for this gen
				Majell	1228285|F|0-17:T>C-17:T>C	84916898	2.62E-06	0.11
MTA-QTL_2A.68	2A	86333207 - 89290462	2.96	DM	2282517|F|0-68:A>G-68:A>G	86700890	6.35E-06	0.10	42	TraesCS2A03G0277800	Terpene synthase
MTA-QTL_2A.69	2A	97202378 - 106735653	9.53	SpkLng	1039232|F|0-34:C>T-34:C>T	98917537	3.50E-06	0.10	76	TraesCS2A03G0303600	Peroxidase
				GrnSpk_2017	1039232|F|0-34:C>T-34:C>T	98917537	3.13E-06	0.09
				GrnSpk_2017	998851|F|0-52:A>G-52:A>G	99027821	7.20E-06	0.10	76	not the most significant marker	-
MTA-QTL_2A.70	2A	117401383 - 132044159	14.64	DH	9766877|F|0-24:C>T-24:C>T	125784931	5.67E-06	0.09	106	TraesCS2A03G0349200	Sucrose synthase
				SpkLng	9766877|F|0-24:C>T-24:C>T	125784931	1.10E-05	0.09
MTA-QTL_2A.71	2A	117401383 - 129794186	12.39	GrnSpk_2017	1090508|F|0-43:A>C-43:A>C	123310846	6.63E-06	0.08	87	TraesCS2A03G0345700	Protein WEAK CHLOROPLAST MOVEMENT UNDER BLUE LIGHT 1
MTA-QTL_2A.72	2A	559845801 - 574281009	14.44	GrnSpk_2017	1100631|F|0-40:T>A-40:T>A	570554496	1.62E-06	0.11	114	TraesCS2A03G0817100	Heavy metal transport/detoxification protein
MTA-QTL_2A.73	2A	635569088 - 681058053	45.49	DM	1049868|F|0-20:G>T-20:G>T	665967673	1.04E-05	0.09	361	TraesCS2A03G0976000	GDSL esterase/lipase
MTA-QTL_2A.74	2A	681058053 - 683488804	2.43	GrnSpk_2017	100033044|F|0-12:T>C-12:T>C	681617471	4.19E-08	0.12	38	TraesCS2A03G1011400	Armadillo/beta-catenin-like repeat family protein, expressed
				GrnSpk_2017	1023092|F|0-13:G>A-13:G>A	681623375	1.98E-07	0.11		not the most significant marker	-
MTA-QTL_2A.75	2A	697704429 - 701806477	4.10	Majell	1106300|F|0-35:C>A-35:C>A	698702787	8.70E-06	0.10	50	TraesCS2A03G1056100	E3 ubiquitin-protein ligase RNF14
MTA-QTL_2A.76	2A	708535554 - 709771711	1.24	SpkLng	1042669|F|0-18:A>C-18:A>C	709118823	1.60E-07	0.14	27	TraesCS2A03G1078200	Lectin receptor kinase
MTA-QTL_2A.77	2A	724968742 - 726916093	1.95	GrnSpk_2017	2258278|F|0-57:A>T-57:A>T	725917566	7.46E-06	0.10	34	TraesCS2A03G1139400	Methionyl-tRNA formyltransferase
MTA-QTL_2A.78	2A	726063714 - 727008246	0.94	Perim	5325387|F|0-19:G>A-19:G>A	726916093	8.48E-06	0.10	16	TraesCS2A03G1141900	Beta-fructofuranosidase, insoluble protein
MTA-QTL_2A.79	2A	738552519 - 738838739	0.29	Perim	100051624|F|0-8:G>A-8:G>A	738600833	8.15E-06	0.10	12	TraesCS2A03G1180200	Nuclease S1
				Majell	100051624|F|0-8:G>A-8:G>A	738600833	3.73E-06	0.10
MTA-QTL_2A.80	2A	742261570 - 746595029	4.33	Perim	1096734|F|0-30:G>C-30:G>C	742963407	6.27E-06	0.10	54	not the most significant marker	-
				Ar	2343351|F|0-7:G>A-7:G>A	743307900	5.56E-06	0.11		not the most significant marker	-
				Perim	2343351|F|0-7:G>A-7:G>A	743307900	4.16E-06	0.11		TraesCS2A03G1196900	Mitochondrial glycoprotein
				Ar	1096734|F|0-30:G>C-30:G>C	742963407	1.77E-06	0.12		TraesCS2A03G1196500	Ethylene-responsive transcription factor
MTA-QTL_2A.81	2A	742261570 - 743029478	0.77	SpkLng	1096734|F|0-30:G>C-30:G>C	742963407	1.10E-05	0.11	8	TraesCS2A03G1196500	Ethylene-responsive transcription factor
MTA-QTL_2A.82	2A	757834567 - 759302819	1.47	GrnSpk_2017	1084526|F|0-38:G>T-38:G>T	758307515	4.35E-07	0.12	21	TraesCS2A03G1255400	No note registered for this gen
MTA-QTL_2B.83	2B	34727001 - 43233387	8.51	DH	1071081|F|0-10:A>G-10:A>G	37184115	5.90E-06	0.10	67	TraesCS2B03G0141700	O-methyltransferase
MTA-QTL_2B.84	2B	78796736 - 80275681	1.48	DH	1228659|F|0-11:A>T-11:A>T	80275503	6.58E-06	0.10	11	not the most significant marker	-
MTA-QTL_2B.85	2B	80275503 - 80318940	0.04	Perim	4991197|F|0-33:G>A-33:G>A	80275681	3.46E-06	0.11	0	TraesCS2B03G0264100	ATP-binding-cassette transporter family protein
				Majell	4991197|F|0-33:G>A-33:G>A	80275681	4.56E-06	0.10
MTA-QTL_2B.86	2B	86831600 - 98389799	11.56	DH	5323953|F|0-49:A>G-49:A>G	86902052	3.13E-07	0.12	74	TraesCS2B03G0279300	No note registered for this gen
				Perim	5323953|F|0-49:A>G-49:A>G	86902052	1.93E-06	0.11
				Majell	5323953|F|0-49:A>G-49:A>G	86902052	5.81E-08	0.13
MTA-QTL_2B.87	2B	155303743 - 160515474	5.21	Perim	1009854|F|0-28:T>C-28:T>C	158714568	5.36E-07	0.12	37	TraesCS2B03G0427900	Meiosis arrest female protein 1
				Majell	1009854|F|0-28:T>C-28:T>C	158714568	2.23E-08	0.14
MTA-QTL_2B.88	2B	214184900 - 224959672	10.77	Majell	100046332|F|0-32:G>A-32:G>A	220035501	5.94E-06	0.10	87	not the most significant marker	-
				Majell	992116|F|0-65:C>T-65:C>T	224475249	2.63E-06	0.11		TraesCS2B03G0543900	No note registered for this gen
MTA-QTL_2B.89	2B	214184900 - 221746818	7.56	SpkLng	100046332|F|0-32:G>A-32:G>A	220035501	7.19E-06	0.11	61	TraesCS2B03G0535900	Receptor-like kinase
MTA-QTL_2B.90	2B	221746818 - 224959672	3.21	Perim	992116|F|0-65:C>T-65:C>T	224475249	2.46E-06	0.11	26	TraesCS2B03G0543900	No note registered for this gen
MTA-QTL_2B.91	2B	230568789 - 235851703	5.28	Ar	5324260|F|0-57:T>C-57:T>C	231702917	1.06E-05	0.10	29	TraesCS2B03G0551900	Protein phosphatase-2c, putative
				SpkLng	5324260|F|0-57:T>C-57:T>C	231702917	3.58E-06	0.12
				Perim	5324260|F|0-57:T>C-57:T>C	231702917	3.95E-08	0.14
				Majell	5324260|F|0-57:T>C-57:T>C	231702917	1.92E-08	0.14
MTA-QTL_2B.92	2B	237555649 - 245945285	8.39	SpkLng	1107117|F|0-42:C>G-42:C>G	244069193	1.34E-09	0.17	53	TraesCS2B03G0568500	Mitochondrial pyruvate carrier
				Majell	1107117|F|0-42:C>G-42:C>G	244069193	3.82E-08	0.12
				Perim	1107117|F|0-42:C>G-42:C>G	244069193	3.51E-08	0.13
MTA-QTL_2B.93	2B	244490890 - 247374618	2.88	DH	1082485|F|0-14:G>A-14:G>A	245945285	7.47E-07	0.11	18	TraesCS2B03G0572300	No note registered for this gen
				DM	1082485|F|0-14:G>A-14:G>A	245945285	2.22E-06	0.11
MTA-QTL_2B.94	2B	438196230 - 461482017	23.29	TKW_2017	1166418|F|0-53:A>G-53:A>G	451644534	2.48E-06	0.10	138	TraesCS2B03G0809300	Late embryogenesis abundant protein
MTA-QTL_2B.95	2B	587914730 - 591634770	3.72	DH	2255859|F|0-5:A>T-5:A>T	590691855	1.18E-06	0.11	20	TraesCS2B03G1042000	Glutamate dehydrogenase
MTA-QTL_2B.96	2B	610514090 - 640366603	29.85	GrnSpk_2019	100034995|F|0-8:G>C-8:G>C	628291660	5.62E-06	0.11	191	not the most significant marker	-
				GrnSpk_2019	1067126|F|0-62:A>G-62:A>G	627950246	6.84E-06	0.09		not the most significant marker	-
				GrnSpk_2019	1068936|F|0-32:G>T-32:G>T	624864048	4.30E-06	0.11		not the most significant marker	-
				GrnSpk_2019	2265683|F|0-23:G>A-23:G>A	622004683	1.29E-06	0.12		TraesCS2B03G1088400	Glycosyltransferase
MTA-QTL_2B.97	2B	664927854 - 666333379	1.41	GrnSpk_2017	1194765|F|0-41:C>G-41:C>G	665159366	2.13E-06	0.09	10	TraesCS2B03G1174100	Glycosyltransferase
MTA-QTL_2B.98	2B	672294500 - 674387286	2.09	Majell	100055661|F|0-66:A>G-66:A>G	673840671	5.76E-06	0.10	11	TraesCS2B03G1187300	Ring finger protein, putative
MTA-QTL_2B.99	2B	676561203 - 680083992	3.52	DH	1226508|F|0-20:T>C-20:T>C	679913824	1.14E-06	0.11	29	TraesCS2B03G1199600	senescence-associated family protein (DUF581)
				DM	1226508|F|0-20:T>C-20:T>C	679913824	3.08E-06	0.11
				Ar	1226508|F|0-20:T>C-20:T>C	679913824	8.14E-07	0.13
				Majell	1226508|F|0-20:T>C-20:T>C	679913824	2.20E-07	0.12
				Perim	1226508|F|0-20:T>C-20:T>C	679913824	5.20E-08	0.14
MTA-QTL_2B.100	2B	690246525 - 697811611	7.57	TKW_2018	1090729|F|0-15:A>G-15:A>G	690988711	9.92E-06	0.11	64	TraesCS2B03G1224900	Multidrug resistance protein ABC transporter family protein
				TKW_2019	1090729|F|0-15:A>G-15:A>G	690988711	4.18E-06	0.12
				Ar	1090729|F|0-15:A>G-15:A>G	690988711	5.01E-07	0.13
				Perim	1090729|F|0-15:A>G-15:A>G	690988711	1.37E-08	0.15
				Majell	1090729|F|0-15:A>G-15:A>G	690988711	1.28E-08	0.15
MTA-QTL_2B.101	2B	714366650 - 720322119	5.96	Majell	2306997|F|0-42:G>C-42:G>C	714875335	7.06E-06	0.08	68	not the most significant marker	-
				Majell	4009291|F|0-23:A>G-23:A>G	718311879	1.51E-07	0.13		TraesCS2B03G1293200	F-box protein
MTA-QTL_2B.102	2B	715886878 - 720322119	4.44	Minell	4009291|F|0-23:A>G-23:A>G	718311879	7.07E-07	0.14	52	TraesCS2B03G1293200	F-box protein
				TKW_2016	4009291|F|0-23:A>G-23:A>G	718311879	9.31E-07	0.14
				TKW_2018	4009291|F|0-23:A>G-23:A>G	718311879	1.29E-06	0.13
				TKW_2019	4009291|F|0-23:A>G-23:A>G	718311879	7.41E-06	0.11
				Perim	4009291|F|0-23:A>G-23:A>G	718311879	2.58E-08	0.15
				Ar	4009291|F|0-23:A>G-23:A>G	718311879	9.99E-09	0.16
MTA-QTL_2B.103	2B	725662011 - 728393051	2.73	TKW_2018	1125680|F|0-7:A>G-7:A>G	726354645	1.68E-06	0.12	34	TraesCS2B03G1312500	DNA topoisomerase 1
				Perim	1125680|F|0-7:A>G-7:A>G	726354645	3.05E-06	0.11
				Ar	1125680|F|0-7:A>G-7:A>G	726354645	6.31E-07	0.13
MTA-QTL_2B.104	2B	729693724 - 731800455	2.11	Ar	1107710|F|0-12:T>C-12:T>C	729710996	4.76E-06	0.11	20	TraesCS2B03G1319400	No note registered for this gen
				Perim	1107710|F|0-12:T>C-12:T>C	729710996	1.20E-07	0.14
				Majell	1107710|F|0-12:T>C-12:T>C	729710996	3.44E-08	0.14
MTA-QTL_2B.105	2B	733095802 - 733115935	0.02	Ar	1090230|F|0-51:C>G-51:C>G	733095868	7.94E-06	0.09	1	TraesCS2B03G1325900	3-isopropylmalate dehydratase large subunit
				TKW_2018	1090230|F|0-51:C>G-51:C>G	733095868	9.81E-06	0.09
MTA-QTL_2B.106	2B	736997527 - 740421481	3.42	Majell	1061741|F|0-42:C>T-42:C>T	737519515	2.69E-06	0.09	38	TraesCS2B03G1335700	Receptor-like kinase
				Perim	1061741|F|0-42:C>T-42:C>T	737519515	2.15E-06	0.10
MTA-QTL_2B.107	2B	740568210 - 740953674	0.39	Majell	1077192|F|0-40:A>G-40:A>G	740705991	1.03E-05	0.10	5	TraesCS2B03G1345100	NBS-LRR disease resistance protein
MTA-QTL_2B.108	2B	740705991 - 742419776	1.71	SpkLng	1022075|F|0-42:G>C-42:G>C	740953674	8.63E-07	0.11	19	TraesCS2B03G1345900	Protein kinase family protein
MTA-QTL_2B.109	2B	752702052 - 754396414	1.69	Majell	1017774|F|0-21:C>T-21:C>T	753976284	1.07E-06	0.11	16	TraesCS2B03G1379000	Methylcytosine binding domain protein
MTA-QTL_2B.110	2B	752702052 - 757033079	4.33	TKW_2018	1017774|F|0-21:C>T-21:C>T	753976284	3.33E-09	0.18	39	not the most significant marker	-
				Minell	1017774|F|0-21:C>T-21:C>T	753976284	2.69E-09	0.19		TraesCS2B03G1379000	Methylcytosine binding domain protein
				TKW_2016	1017774|F|0-21:C>T-21:C>T	753976284	1.75E-10	0.21		not the most significant marker	-
				TKW_2019	1017774|F|0-21:C>T-21:C>T	753976284	6.92E-08	0.16		not the most significant marker	-
				TKW_2018	1718594|F|0-49:C>T-49:C>T	754396414	1.98E-06	0.12		not the most significant marker	-
				Minell	1718594|F|0-49:C>T-49:C>T	754396414	5.56E-06	0.12		not the most significant marker	-
				TKW_2016	1718594|F|0-49:C>T-49:C>T	754396414	1.31E-07	0.16		not the most significant marker	-
				TKW_2019	1718594|F|0-49:C>T-49:C>T	754396414	4.21E-06	0.12		not the most significant marker	-
				TKW_2018	3937115|F|0-13:A>G-13:A>G	757032889	2.44E-09	0.16		TraesCS2B03G1387900	Signal peptide, CUB and EGF-like domain-containing protein 3
				Minell	3937115|F|0-13:A>G-13:A>G	757032889	4.87E-09	0.17		not the most significant marker	-
				TKW_2016	3937115|F|0-13:A>G-13:A>G	757032889	4.43E-11	0.21		TraesCS2B03G1379000	Methylcytosine binding domain protein
				TKW_2019	3937115|F|0-13:A>G-13:A>G	757032889	4.11E-09	0.16
				Perim	1718594|F|0-49:C>T-49:C>T	754396414	6.44E-07	0.12		not the most significant marker	-
				Perim	3937115|F|0-13:A>G-13:A>G	757032889	5.31E-09	0.14		not the most significant marker	-
				Ar	1718594|F|0-49:C>T-49:C>T	754396414	4.36E-08	0.15		not the most significant marker	-
				Perim	1017774|F|0-21:C>T-21:C>T	753976284	4.86E-09	0.16		TraesCS2B03G1379000	Methylcytosine binding domain protein
				Ar	3937115|F|0-13:A>G-13:A>G	757032889	2.62E-11	0.19		not the most significant marker	-
				Ar	1017774|F|0-21:C>T-21:C>T	753976284	1.15E-11	0.21		TraesCS2B03G1379000	Methylcytosine binding domain protein
MTA-QTL_2B.111	2B	755520299 - 757033079	1.51	Majell	3937115|F|0-13:A>G-13:A>G	757032889	6.42E-07	0.10	12	TraesCS2B03G1387900	Signal peptide, CUB and EGF-like domain-containing protein 3
MTA-QTL_2B.112	2B	758294559 - 758423720	0.13	TKW_2016	1071872|F|0-35:T>C-35:T>C	758311494	1.81E-06	0.13	4	TraesCS2B03G1392800	Anthocyanin 5-aromatic acyltransferase
				TKW_2019	1071872|F|0-35:T>C-35:T>C	758311494	2.19E-06	0.13
				Majell	1071872|F|0-35:T>C-35:T>C	758311494	4.83E-07	0.12
				Ar	1071872|F|0-35:T>C-35:T>C	758311494	1.19E-07	0.14
				Perim	1071872|F|0-35:T>C-35:T>C	758311494	3.54E-08	0.15
MTA-QTL_2B.113	2B	772618051 - 786609865	13.99	SpkLng	1221323|F|0-24:T>C-24:T>C	781015630	8.51E-09	0.17	180	TraesCS2B03G1462900	F-box family protein
				SpkLng	3024572|F|0-9:G>C-9:G>C	775287719	9.49E-09	0.17		not the most significant marker	-
				SpkLng	979087|F|0-32:C>T-32:C>T	776933044	5.29E-08	0.15		not the most significant marker	-
MTA-QTL_2D.114	2D	13537629 - 14585737	1.05	GrnSpk_2017	984902|F|0-58:G>A-58:G>A	13923376	6.93E-06	0.10	46	TraesCS2D03G0067300	Subtilisin-like protease
MTA-QTL_2D.115	2D	21294405 - 32992023	11.70	PH_2019	4911015|F|0-39:T>A-39:T>A	22466784	3.36E-06	0.11	211	TraesCS2D03G0102500	B3 domain-containing protein family
				DH	4911015|F|0-39:T>A-39:T>A	22466784	1.89E-07	0.12
MTA-QTL_2D.116	2D	22466784 - 34210851	11.74	SplN	100054919|F|0-37:C>G-37:C>G	32992023	4.99E-06	0.07	217	TraesCS2D03G0144400	Germin-like protein
MTA-QTL_2D.117	2D	146980427 - 192252667	45.27	DH	1153776|F|0-42:C>G-42:C>G	153325562	1.02E-05	0.08	248	not the most significant marker	-
				DH	2241828|F|0-5:C>T-5:C>T	189013627	7.11E-06	0.08		TraesCS2D03G0465200	BTB/POZ domain-containing protein
MTA-QTL_2D.118	2D	460454857 - 476223086	15.77	Perim	991014|F|0-5:G>C-5:G>C	464128822	8.46E-06	0.10	136	TraesCS2D03G0825000	CLIP-associating family protein
				DH	991014|F|0-5:G>C-5:G>C	464128822	5.59E-06	0.10
				SpkLng	991014|F|0-5:G>C-5:G>C	464128822	3.21E-08	0.16
				Majell	991014|F|0-5:G>C-5:G>C	464128822	4.17E-06	0.10
MTA-QTL_2D.119	2D	539798380 - 548484352	8.69	DH	1055233|F|0-40:C>A-40:C>A	545876170	9.24E-06	0.08	107	TraesCS2D03G0970500	Peptidyl-tRNA hydrolase II family protein
MTA-QTL_2D.120	2D	587530560 - 608106394	20.58	Majell	1238032|F|0-13:C>T-13:C>T	603259630	4.48E-06	0.09	309	TraesCS2D03G1129300	AP2-like ethylene-responsive transcription factor
				Ar	1238032|F|0-13:C>T-13:C>T	603259630	3.21E-06	0.10
				Ar	1238032|F|0-64:A>G-64:A>G	603259630	9.19E-06	0.11		not the most significant marker	-
				Perim	1064566|F|0-36:A>C-36:A>C	601756427	1.28E-06	0.12		not the most significant marker	-
				Perim	1238032|F|0-13:C>T-13:C>T	603259630	7.18E-08	0.12		TraesCS2D03G1129300	AP2-like ethylene-responsive transcription factor
				Perim	1238032|F|0-64:A>G-64:A>G	603259630	4.46E-07	0.13		not the most significant marker	-
MTA-QTL_2D.121	2D	611693764 - 614150847	2.46	Ar	1209742|F|0-32:A>G-32:A>G	612431273	5.86E-06	0.11	36	TraesCS2D03G1160000	Autophagy-related protein 101
MTA-QTL_2D.122	2D	611693764 - 622183597	10.49	Perim	7351569|F|0-30:T>A-30:T>A	611865819	4.92E-06	0.11	182	not the most significant marker	-
				Perim	1078601|F|0-33:G>T-33:G>T	613332299	2.82E-06	0.11		not the most significant marker	-
				Perim	1863599|F|0-49:A>G-49:A>G	617671132	2.39E-06	0.11		not the most significant marker	-
				TKW_2019	1089727|F|0-56:A>G-56:A>G	615100532	2.54E-06	0.12		TraesCS2D03G1166700	Transcription factor protein
				TKW_2019	1209742|F|0-32:A>G-32:A>G	612431273	5.50E-06	0.12		not the most significant marker	-
				Perim	1089727|F|0-56:A>G-56:A>G	615100532	2.31E-06	0.11		not the most significant marker	-
				Perim	1209742|F|0-32:A>G-32:A>G	612431273	7.97E-07	0.12		TraesCS2D03G1160000	Autophagy-related protein 101
MTA-QTL_2D.123	2D	623640795 - 638652585	15.01	GrnSpk_2019	2244670|F|0-39:T>C-39:T>C	634795634	2.60E-06	0.11	235	TraesCS2D03G1244800	Coatomer, beta subunit
				SpkLng	2244670|F|0-39:T>C-39:T>C	634795634	4.63E-06	0.11
MTA-QTL_3A.124	3A	23804129 - 24844291	1.04	PH_2020	1025647|F|0-50:G>T-50:G>T	24498524	9.20E-06	0.10	23	TraesCS3A03G0089700	Nuclease S1
				GrnSpk_2019	1025647|F|0-50:G>T-50:G>T	24498524	7.40E-06	0.10
MTA-QTL_3A.125	3A	45817163 - 51270329	5.45	DH	980942|F|0-23:C>T-23:C>T	46255361	2.24E-07	0.12	57	TraesCS3A03G0162100	NBS-LRR disease resistance protein
MTA-QTL_3A.126	3A	61671456 - 72121737	10.45	PH_2018	1093344|F|0-11:T>C-11:T>C	69860756	4.69E-06	0.11	113	TraesCS3A03G0231600	Protein IQ-DOMAIN 1
MTA-QTL_3A.127	3A	456202833 - 462666749	6.46	Ar	1218927|F|0-42:T>C-42:T>C	458049508	2.01E-06	0.12	24	TraesCS3A03G0614100	V-type proton ATPase subunit E
MTA-QTL_3A.128	3A	479471817 - 485935194	6.46	TKW_2016	1127197|F|0-19:T>C-19:T>C	479989719	1.54E-06	0.13	33	TraesCS3A03G0642500	Late embryogenesis abundant (LEA) hydroxyproline-rich glycoprotein family
MTA-QTL_3A.129	3A	495183362 - 499296355	4.11	DH	100051841|F|0-51:G>A-51:G>A	496429096	2.59E-06	0.09	28	TraesCS3A03G0667100	No note registered for this gen
MTA-QTL_3A.130	3A	496429096 - 499736479	3.31	GrnSpk_2017	1201578|F|0-59:T>C-59:T>C	499296355	4.83E-06	0.10	22	TraesCS3A03G0670300	Guanine nucleotide-binding protein beta subunit-like protein
MTA-QTL_3A.131	3A	550764335 - 568219431	17.46	TKW_2018	4991943|F|0-46:A>G-46:A>G	554698619	4.01E-06	0.12	132	not the most significant marker	-
				TKW_2018	4992755|F|0-7:G>A-7:G>A	561760475	5.21E-08	0.15		TraesCS3A03G0766300	Purple acid phosphatase
				Ar	4991943|F|0-46:A>G-46:A>G	554698619	1.65E-06	0.12		not the most significant marker	-
				Perim	4991943|F|0-46:A>G-46:A>G	554698619	1.26E-06	0.12		not the most significant marker	-
				Perim	4992755|F|0-7:G>A-7:G>A	561760475	4.34E-07	0.13		TraesCS3A03G0766300	Purple acid phosphatase
				Ar	4992755|F|0-7:G>A-7:G>A	561760475	1.56E-07	0.14
MTA-QTL_3A.132	3A	558896355 - 568219431	9.32	Minell	4992755|F|0-7:G>A-7:G>A	561760475	7.22E-06	0.12	71	TraesCS3A03G0766300	Purple acid phosphatase
				TKW_2019	4992755|F|0-7:G>A-7:G>A	561760475	3.14E-07	0.14
MTA-QTL_3A.133	3A	573145227 - 576172134	3.03	DH	1109808|F|0-48:C>G-48:C>G	574846022	2.21E-06	0.11	34	TraesCS3A03G0790100	Serine carboxypeptidase family protein, expressed
MTA-QTL_3A.134	3A	634385741 - 639412514	5.03	TKW_2019	1142583|F|0-6:G>A-6:G>A	638739599	1.48E-06	0.13	69	TraesCS3A03G0918500	BAG family molecular chaperone regulator 2
				Perim	1142583|F|0-6:G>A-6:G>A	638739599	7.41E-07	0.12
				Ar	1142583|F|0-6:G>A-6:G>A	638739599	3.92E-07	0.13	69
MTA-QTL_3A.135	3A	660201510 - 678880161	18.68	Majell	1247288|F|0-48:C>T-48:C>T	667508694	5.93E-06	0.10	176	TraesCS3A03G0986600	Amino acid-ligase
MTA-QTL_3A.136	3A	685407251 - 687309056	1.91	Perim	1217152|F|0-30:A>G-30:A>G	686290374	4.32E-06	0.11	33	TraesCS3A03G1032200	DNA-directed RNA polymerase subunit
				TKW_2018	1217152|F|0-30:A>G-30:A>G	686290374	1.99E-06	0.12
				Ar	1217152|F|0-30:A>G-30:A>G	686290374	8.34E-07	0.13
MTA-QTL_3A.137	3A	689083873 - 695998906	6.92	Minell	978409|F|0-7:A>C-7:A>C	695026904	3.86E-07	0.15	92	TraesCS3A03G1062600	Ulp1 protease family, C-terminal catalytic domain containing protein
				Ar	978409|F|0-7:A>C-7:A>C	695026904	2.02E-06	0.12
MTA-QTL_3A.138	3A	712753421 - 713798793	1.05	Ar	1128149|F|0-31:C>T-31:C>T	712934654	5.59E-06	0.11	11	TraesCS3A03G1129900	No note registered for this gen
MTA-QTL_3B.139	3B	12610871 - 16215957	3.61	SpkLng	1343243|F|0-31:A>G-31:A>G	13753327	1.34E-06	0.13	69	not the most significant marker	-
				SpkLng	2258332|F|0-67:T>G-67:T>G	13633016	6.44E-07	0.12		TraesCS3B03G0044600	Transcription initiation factor IIE subunit beta
MTA-QTL_3B.140	3B	13753327 - 16355280	2.60	TKW_2016	982968|F|0-12:C>T-12:C>T	16215957	8.34E-08	0.16	60	TraesCS3B03G0058000	Cytochrome P450, putative, expressed
				TKW_2018	982968|F|0-12:C>T-12:C>T	16215957	2.24E-08	0.16
				TKW_2019	982968|F|0-12:C>T-12:C>T	16215957	5.04E-06	0.12
				Ar	982968|F|0-12:C>T-12:C>T	16215957	7.70E-09	0.16
MTA-QTL_3B.141	3B	13753327 - 16819271	3.07	Perim	2254626|F|0-42:C>T-42:C>T	16649400	9.47E-07	0.12	68	not the most significant marker	-
		13753327 - 16819271		Majell	2254626|F|0-42:C>T-42:C>T	16649400	1.45E-07	0.13		not the most significant marker	-
		13753327 - 16819271		Majell	982968|F|0-12:C>T-12:C>T	16215957	1.85E-08	0.14		TraesCS3B03G0058000	Cytochrome P450, putative, expressed
		13753327 - 16819271		Perim	982968|F|0-12:C>T-12:C>T	16215957	7.51E-09	0.16
MTA-QTL_3B.142	3B	113553576 - 143888300	30.33	DH	1002594|F|0-41:A>G-41:A>G	140411308	7.98E-07	0.11	169	TraesCS3B03G0336200	No note registered for this gen
MTA-QTL_3B.143	3B	192143981 - 233755484	41.61	Ar	1083141|F|0-68:G>A-68:G>A	233256088	6.61E-06	0.09	178	TraesCS3B03G0476400	No note registered for this gen
				TKW_2019	1083141|F|0-68:G>A-68:G>A	233256088	5.63E-06	0.10
MTA-QTL_3B.144	3B	192143981 - 239305438	47.16	Perim	1083141|F|0-68:G>A-68:G>A	233256088	1.11E-05	0.09	208	not the most significant marker	-
				Perim	1863451|F|0-64:T>C-64:T>C	233755484	6.24E-06	0.10		TraesCS3B03G0476800	Ankyrin repeat-containing protein, putative
MTA-QTL_3B.145	3B	249383576 - 258957678	9.57	Majell	1127856|F|0-50:A>G-50:A>G	254676478	1.01E-05	0.10	62	TraesCS3B03G0503100	30S ribosomal protein S5
				TKW_2016	1127856|F|0-50:A>G-50:A>G	254676478	2.42E-06	0.13
				TKW_2018	1127856|F|0-50:A>G-50:A>G	254676478	4.37E-06	0.12
				TKW_2019	1127856|F|0-50:A>G-50:A>G	254676478	1.90E-06	0.13
				Perim	1127856|F|0-50:A>G-50:A>G	254676478	4.12E-07	0.13
				Ar	1127856|F|0-50:A>G-50:A>G	254676478	7.68E-08	0.15
MTA-QTL_3B.146	3B	505476258 - 508593184	3.12	Minell	4993045|F|0-7:C>T-7:C>T	505476762	5.54E-06	0.12	19	TraesCS3B03G0786400	MACPF domain protein
MTA-QTL_3B.147	3B	511406338 - 517539850	6.13	Majell	1092340|F|0-67:A>G-67:A>G	513134431	9.14E-06	0.10	40	not the most significant marker	-
				DM	1055305|F|0-41:A>C-41:A>C	514982100	8.63E-06	0.10		TraesCS3B03G0800900	Receptor-like kinase
				Perim	1092340|F|0-67:A>G-67:A>G	513134431	1.04E-06	0.12		not the most significant marker	-
				Majell	1055305|F|0-41:A>C-41:A>C	514982100	1.75E-07	0.13		TraesCS3B03G0800900	Receptor-like kinase
				Perim	1055305|F|0-41:A>C-41:A>C	514982100	2.56E-08	0.15
MTA-QTL_3B.148	3B	517989533 - 535101490	17.11	SpkLng	3020608|F|0-65:G>A-65:G>A	519792468	9.57E-06	0.11	70	not the most significant marker	-
				SpkLng	988433|F|0-60:T>C-60:T>C	526533491	1.51E-06	0.12		TraesCS3B03G0814500	No note registered for this gen
MTA-QTL_3B.149	3B	519792468 - 535101490	15.31	PH_2019	1024739|F|0-31:C>G-31:C>G	522002168	5.68E-09	0.14	61	TraesCS3B03G0811300	GDSL esterase/lipase
				PH_2020	1024739|F|0-31:C>G-31:C>G	522002168	1.51E-07	0.12
				DH	1024739|F|0-31:C>G-31:C>G	522002168	3.77E-11	0.17
				DM	1024739|F|0-31:C>G-31:C>G	522002168	1.30E-07	0.12
				GrnSpk_2017	1024739|F|0-31:C>G-31:C>G	522002168	3.01E-07	0.11
				Minell	1024739|F|0-31:C>G-31:C>G	522002168	6.63E-06	0.10
				DH	988433|F|0-60:T>C-60:T>C	526533491	3.16E-06	0.10		not the most significant marker	-
				PH_2019	988433|F|0-60:T>C-60:T>C	526533491	5.63E-06	0.10		not the most significant marker	-
MTA-QTL_3B.150	3B	537565951 - 557938676	20.37	PH_2019	4991366|F|0-18:A>G-18:A>G	539725753	2.54E-07	0.13	137	TraesCS3B03G0826900	No note registered for this gen
				PH_2020	4991366|F|0-18:A>G-18:A>G	539725753	5.01E-06	0.11
				DH	4991366|F|0-18:A>G-18:A>G	539725753	3.70E-06	0.10
				GrnSpk_2017	4991366|F|0-18:A>G-18:A>G	539725753	4.87E-06	0.10
MTA-QTL_3B.151	3B	582175927 - 587832785	5.66	Majell	1210325|F|0-30:T>A-30:T>A	586692423	6.34E-06	0.09	38	TraesCS3B03G0911200	DNA-3-methyladenine glycosylase
MTA-QTL_3B.152	3B	594576653 - 596378623	1.80	Perim	1083182|F|0-11:T>A-11:T>A	595478681	1.77E-06	0.11	18	TraesCS3B03G0928200	Protein RETICULATA, chloroplastic
				Ar	1083182|F|0-11:T>A-11:T>A	595478681	1.11E-06	0.12
MTA-QTL_3B.153	3B	594576653 - 598941375	4.36	SpkLng	1083182|F|0-11:T>A-11:T>A	595478681	7.93E-07	0.13	39	TraesCS3B03G0928200	Protein RETICULATA, chloroplastic
				SpkLng	987950|F|0-28:A>G-28:A>G	596394214	7.45E-06	0.09		not the most significant marker	-
MTA-QTL_3B.154	3B	610331827 - 618840263	8.51	TKW_2016	4910406|F|0-22:C>T-22:C>T	618551879	6.27E-06	0.12	61	TraesCS3B03G0960600	No note registered for this gen
				TKW_2016	988455|F|0-67:T>C-67:T>C	614037774	1.07E-05	0.11		not the most significant marker	-
MTA-QTL_3B.155	3B	619284401 - 620476100	1.19	Perim	5323881|F|0-36:C>A-36:C>A	620052863	7.57E-06	0.10	9	TraesCS3B03G0962900	Coatomer subunit delta
				TKW_2016	5323881|F|0-36:C>A-36:C>A	620052863	9.33E-08	0.16
				TKW_2018	5323881|F|0-36:C>A-36:C>A	620052863	1.30E-06	0.13
				TKW_2019	5323881|F|0-36:C>A-36:C>A	620052863	1.15E-06	0.13
				Ar	5323881|F|0-36:C>A-36:C>A	620052863	3.69E-07	0.13
MTA-QTL_3B.156	3B	619284401 - 638590999	19.31	Minell	100033025|F|0-25:C>G-25:C>G	632848691	8.52E-06	0.12	112	not the most significant marker	-
				Minell	2279707|F|0-54:T>G-54:T>G	636883667	8.98E-07	0.12		TraesCS3B03G0984700	No note registered for this gen
				Minell	5323881|F|0-36:C>A-36:C>A	620052863	7.29E-06	0.12		not the most significant marker	-
MTA-QTL_3B.157	3B	632641859 - 638590999	5.95	Ar	2279707|F|0-54:T>G-54:T>G	636883667	6.03E-07	0.11	34	TraesCS3B03G0984700	No note registered for this gen
				TKW_2016	2279707|F|0-54:T>G-54:T>G	636883667	6.60E-07	0.12
				TKW_2017	2279707|F|0-54:T>G-54:T>G	636883667	6.77E-07	0.11
				TKW_2019	2279707|F|0-54:T>G-54:T>G	636883667	4.16E-08	0.14
MTA-QTL_3B.158	3B	645312943 - 661701948	16.39	Majell	1184372|F|0-26:G>A-26:G>A	659539522	9.75E-08	0.12	102	TraesCS3B03G1015500	UDP-glycosyltransferase
				Perim	1184372|F|0-26:G>A-26:G>A	659539522	6.26E-08	0.13
MTA-QTL_3B.159	3B	697966754 - 698297732	0.33	Perim	2297978|F|0-11:G>C-11:G>C	697967521	4.42E-06	0.11	2	TraesCS3B03G1093400	No note registered for this gen
				Ar	2297978|F|0-11:G>C-11:G>C	697967521	1.50E-06	0.12
				TKW_2016	2297978|F|0-11:G>C-11:G>C	697967521	2.79E-06	0.11
				TKW_2018	2297978|F|0-11:G>C-11:G>C	697967521	5.65E-07	0.13
MTA-QTL_3B.160	3B	704941480 - 712368784	7.43	GrnSpk_2017	1338467|F|0-16:C>T-16:C>T	709701355	6.40E-08	0.12	62	TraesCS3B03G1117900	transmembrane protein, putative (Protein of unknown function, DUF538)
MTA-QTL_3B.161	3B	718043355 - 734630914	16.59	PH_2019	1077052|F|0-20:C>G-20:C>G	730916447	6.56E-06	0.10	114	TraesCS3B03G1157700	No note registered for this gen
				PH_2019	5410702|F|0-64:G>T-64:G>T	726538297	3.77E-06	0.11		TraesCS3B03G1152900	MYND type zinc finger protein
MTA-QTL_3B.162	3B	740091116 - 745836165	5.75	SpkLng	1056087|F|0-53:G>T-53:G>T	744636266	5.20E-06	0.11	81	TraesCS3B03G1194600	Kinase, putative
				TKW_2016	1122451|F|0-47:C>T-47:C>T	745634164	8.05E-06	0.10		TraesCS3B03G1199000	Alcohol dehydrogenase, putative
MTA-QTL_3B.163	3B	748114706 - 751154594	3.04	SpkLng	2259942|F|0-61:A>G-61:A>G	749140257	3.71E-06	0.12	27	TraesCS3B03G1208000	3-ketoacyl-CoA synthase
MTA-QTL_3D.164	3D	2137548 - 9282837	7.15	GrnSpk_2017	100017122|F|0-20:G>A-20:G>A	6027546	5.27E-06	0.09	208	TraesCS3D03G0031800	S-type anion channel
				GrnSpk_2017	1091231|F|0-32:A>G-32:A>G	7088365	5.27E-06	0.09		not the most significant marker	-
MTA-QTL_3D.165	3D	31460780 - 38060848	6.60	PH_2020	100057725|F|0-58:C>T-58:C>T	32430395	1.10E-05	0.09	70	TraesCS3D03G0142100	Leucine-rich repeat receptor-like protein kinase family protein, putative
				DH	100057725|F|0-58:C>T-58:C>T	32430395	3.12E-07	0.11
				SpkLng	100057725|F|0-58:C>T-58:C>T	32430395	1.04E-08	0.15
MTA-QTL_3D.166	3D	178061889 - 277065093	99.00	PH_2019	1091812|F|0-24:C>G-24:C>G	190989158	1.71E-06	0.11	180	TraesCS3D03G0426700	No note registered for this gen
				DH	1091812|F|0-24:C>G-24:C>G	190989158	2.81E-06	0.10		TraesCS3D03G0426700	No note registered for this gen
MTA-QTL_3D.167	3D	391644483 - 397652481	6.01	PH_2019	1018520|F|0-25:G>T-25:G>T	396270949	4.35E-09	0.14	51	TraesCS3D03G0658000	Senescence/dehydration-associated protein-like protein
				PH_2020	1018520|F|0-25:G>T-25:G>T	396270949	9.34E-07	0.11
				DH	1018520|F|0-25:G>T-25:G>T	396270949	7.86E-08	0.12
				DM	1018520|F|0-25:G>T-25:G>T	396270949	4.10E-06	0.09
				SpkLng	1018520|F|0-25:G>T-25:G>T	396270949	1.24E-07	0.13
				GrnSpk_2017	1018520|F|0-25:G>T-25:G>T	396270949	3.21E-07	0.11
				PH_2019	990025|F|0-18:G>A-18:G>A	396863880	1.69E-07	0.12		not the most significant marker	-
				DH	990025|F|0-18:G>A-18:G>A	396863880	1.24E-06	0.10		not the most significant marker	-
				GrnSpk_2017	990025|F|0-18:G>A-18:G>A	396863880	8.17E-07	0.10		not the most significant marker	-
MTA-QTL_3D.168	3D	456584521 - 481801669	25.22	TKW_2016	18732705|F|0-43:T>G-43:T>G	457467067	7.61E-06	0.10	232	TraesCS3D03G0768100	No note registered for this gen
				TKW_2018	18732705|F|0-43:T>G-43:T>G	457467067	9.04E-06	0.09
MTA-QTL_3D.169	3D	536580171 - 549892478	13.31	PH_2019	1094077|F|0-18:A>G-18:A>G	538382466	5.04E-06	0.10	145	TraesCS3D03G0933800	MYND type zinc finger protein
MTA-QTL_3D.170	3D	585201269 - 589118333	3.92	GrnSpk_2017	1084171|F|0-16:T>C-16:T>C	586599571	9.14E-07	0.11	57	TraesCS3D03G1083500	LETM1 and EF-hand domain-containing protein 1, mitochondrial
MTA-QTL_3D.171	3D	590438253 - 602416873	11.98	DH	3532701|F|0-14:A>G-14:A>G	600244707	4.07E-06	0.10	201	TraesCS3D03G1131900	Pectin lyase-like superfamily protein
MTA-QTL_4A.172	4A	40985212 - 46620668	5.64	SpkLng	2253908|F|0-9:C>T-9:C>T	45153225	4.08E-06	0.12	56	TraesCS4A03G0104200	Glucan endo-1,3-beta-glucosidase 3
MTA-QTL_4A.173	4A	113516179 - 137690032	2.,1	PH_2019	1128214|F|0-31:C>T-31:C>T	137316938	9.19E-08	0.14	120	TraesCS4A03G0232600	Enoyl-[acyl-carrier-protein] reductase [NADH]
				DH	1128214|F|0-31:C>T-31:C>T	137316938	5.05E-06	0.10
MTA-QTL_4A.174	4A	310314638 - 524536912	214.22	Majell	1098962|F|0-22:G>A-22:G>A	364300301	5.81E-06	0.09	656	not the most significant marker	-
				Perim	1098962|F|0-22:G>A-22:G>A	364300301	1.70E-07	0.12		not the most significant marker	-
				Majell	1379649|F|0-34:G>A-34:G>A	508357636	2.56E-06	0.11		not the most significant marker	-
				Ar	1098962|F|0-22:G>A-22:G>A	364300301	2.57E-08	0.14		not the most significant marker	-
				Perim	4909310|F|0-9:A>T-9:A>T	496456397	4.06E-07	0.13		not the most significant marker	-
				Perim	1379649|F|0-34:G>A-34:G>A	508357636	3.76E-08	0.15		not the most significant marker	-
				Majell	1054303|F|0-35:C>T-35:C>T	478084097	5.72E-08	0.13		TraesCS4A03G0563800	Acetyltransferase (GNAT) domain protein
				Ar	4909310|F|0-9:A>T-9:A>T	496456397	2.37E-08	0.16		not the most significant marker	-
				Perim	1054303|F|0-35:C>T-35:C>T	478084097	1.84E-09	0.17		TraesCS4A03G0563800	Acetyltransferase (GNAT) domain protein
				Ar	1054303|F|0-35:C>T-35:C>T	478084097	1.20E-08	0.16		not the most significant marker	-
				Ar	1379649|F|0-34:G>A-34:G>A	508357636	7.94E-10	0.18		TraesCS4A03G0563800	Acetyltransferase (GNAT) domain protein
MTA-QTL_4A.175	4A	474673705 - 504791482	30.12	DH	1054303|F|0-35:C>T-35:C>T	478084097	2.80E-08	0.14	170	TraesCS4A03G0525700	BTB/POZ domain-containing protein
				DM	1054303|F|0-35:C>T-35:C>T	478084097	6.86E-10	0.18
MTA-QTL_4A.176	4A	474673705 - 524536912	49.86	TKW_2018	1379649|F|0-34:G>A-34:G>A	508357636	1.78E-07	0.14	263	TraesCS4A03G0563800	Acetyltransferase (GNAT) domain protein
				TKW_2018	4909310|F|0-9:A>T-9:A>T	496456397	9.32E-06	0.11		not the most significant marker	-
MTA-QTL_4A.177	4A	504791482 - 524536912	19.75	Minell	1379649|F|0-34:G>A-34:G>A	508357636	8.18E-07	0.14	93	TraesCS4A03G0563800	Acetyltransferase (GNAT) domain protein
				TKW_2016	1379649|F|0-34:G>A-34:G>A	508357636	6.20E-08	0.16
MTA-QTL_4A.178	4A	524536912 - 537891480	13.35	TKW_2017	4412030|F|0-30:G>A-30:G>A	536231974	1.96E-06	0.12	81	TraesCS4A03G0605700	F-box/kelch-repeat protein
MTA-QTL_4A.179	4A	536231974 - 539598342	3.37	DM	2257480|F|0-67:T>C-67:T>C	537891480	6.00E-07	0.11	24	TraesCS4A03G0609200	Polygalacturonase
				TKW_2018	2257480|F|0-67:T>C-67:T>C	537891480	4.21E-06	0.10
MTA-QTL_4A.180	4A	593992280 - 595759194	1.77	SpkLng	1228304|F|0-15:A>G-15:A>G	595619579	1.52E-06	0.11	62	TraesCS4A03G0752100	No note registered for this gen
MTA-QTL_4A.181	4A	596667944 - 599942394	3.27	GrnSpk_2019	5324285|F|0-67:C>T-67:C>T	597341248	3.60E-06	0.11	64	TraesCS4A03G0760300	kinase with adenine nucleotide alpha hydrolases-like domain-containing protein
MTA-QTL_4A.182	4A	612607172 - 614007475	1.40	Perim	1695560|F|0-38:A>T-38:A>T	613540920	2.42E-06	0.11	30	TraesCS4A03G0817700	DEAD-box ATP-dependent RNA helicase 52A
				DM	1695560|F|0-38:A>T-38:A>T	613540920	8.01E-07	0.12
				SplN	1695560|F|0-38:A>T-38:A>T	613540920	7.87E-06	0.06
				Majell	1695560|F|0-38:A>T-38:A>T	613540920	1.62E-06	0.11
MTA-QTL_4A.183	4A	618027853 - 621290171	3.26	SpkLng	984136|F|0-67:C>T-67:C>T	619901484	9.45E-07	0.13	51	TraesCS4A03G0842300	Pirin-like protein
MTA-QTL_4A.184	4A	628904852 - 631423282	2.52	DM	2267491|F|0-42:C>T-42:C>T	630063667	1.15E-06	0.10	34	TraesCS4A03G0881200	NADH-ubiquinone oxidoreductase 20.9 kDa subunit
MTA-QTL_4B.185	4B	0 - 1323440	1.32	Perim	4992236|F|0-61:G>T-61:G>T	871996	5.20E-06	0.11	23	TraesCS4B03G0001800	Ethylene-responsive transcription factor
				Majell	4992236|F|0-61:G>T-61:G>T	871996	1.66E-06	0.11
MTA-QTL_4B.186	4B	6903527 - 11113247	4.21	TKW_2018	1228144|F|0-7:A>G-7:A>G	8578925	7.91E-06	0.11	47	TraesCS4B03G0021700	Histidine-containing phosphotransfer protein
MTA-QTL_4B.187	4B	11113247 - 12298943	1.19	DH	1091043|F|0-55:C>A-55:C>A	11670198	8.92E-06	0.08	8	TraesCS4B03G0028100	Glycosyltransferase
MTA-QTL_4B.188	4B	47465927 - 50134405	2.67	PH_2019	979934|F|0-32:G>T-32:G>T	50134405	1.52E-07	0.13	15	TraesCS4B03G0124500	Protease HtpX homolog
				PH_2020	979934|F|0-32:G>T-32:G>T	50134405	3.31E-06	0.11
				DH	979934|F|0-32:G>T-32:G>T	50134405	1.17E-06	0.11
MTA-QTL_4B.189	4B	387156340 - 407757522	20.60	DM	1129089|F|0-31:C>T-31:C>T	401409407	5.08E-06	0.09	100	TraesCS4B03G0516700	Calmodulin
MTA-QTL_4B.190	4B	401409407 - 412625171	11.22	Ar	1003352|F|0-25:C>T-25:C>T	411314950	2.15E-06	0.12	82	not the most significant marker	-
				Minell	1003352|F|0-25:C>T-25:C>T	411314950	7.45E-06	0.12		not the most significant marker	-
				Minell	988526|F|0-16:A>G-16:A>G	412623454	1.52E-06	0.13		TraesCS4B03G0536200	transmembrane protein
				Ar	988526|F|0-16:A>G-16:A>G	412623454	4.82E-07	0.13
MTA-QTL_4B.191	4B	412625171 - 418291837	5.67	PH_2019	1027138|F|0-15:G>C-15:G>C	413302024	1.47E-07	0.13	36	TraesCS4B03G0538100	Sphingoid base hydroxylase 2
MTA-QTL_4B.192	4B	528712278 - 551862485	23.15	Ar	1089013|F|0-68:A>C-68:A>C	539864731	7.02E-06	0.09	130	not the most significant marker	-
				Ar	993022|F|0-65:G>A-65:G>A	543725476	8.91E-06	0.09		not the most significant marker	-
				Ar	4910882|F|0-25:A>G-25:A>G	531575176	3.91E-06	0.11		not the most significant marker	-
				Ar	1267698|F|0-54:T>C-54:T>C	531089701	3.45E-06	0.11		TraesCS4B03G0699600	WAT1-related protein
MTA-QTL_4B.193	4B	528712278 - 535216082	6.50	Majell	1267698|F|0-54:T>C-54:T>C	531089701	7.31E-06	0.10	36	not the most significant marker	-
				Majell	4910882|F|0-25:A>G-25:A>G	531575176	3.06E-06	0.10		TraesCS4B03G0699700	COP9 signalosome complex subunit 4
				Perim	1267698|F|0-54:T>C-54:T>C	531089701	9.09E-07	0.12		not the most significant marker	-
				Perim	4910882|F|0-25:A>G-25:A>G	531575176	6.67E-07	0.12		TraesCS4B03G0699700	COP9 signalosome complex subunit 4
MTA-QTL_4B.194	4B	558822421 - 562077019	3.25	Ar	2297643|F|0-7:C>T-7:C>T	560742249	1.05E-06	0.12	24	TraesCS4B03G0738900	Zinc transporter protein
				Majell	2297643|F|0-7:C>T-7:C>T	560742249	1.18E-07	0.13
				Perim	2297643|F|0-7:C>T-7:C>T	560742249	3.19E-08	0.15
MTA-QTL_4B.195	4B	571652449 - 598555969	26.90	Perim	985169|F|0-24:T>C-24:T>C	593675903	3.55E-07	0.13	203	TraesCS4B03G0798600	1,4-dihydroxy-2-naphthoate polyprenyltransferase
				Majell	985169|F|0-24:T>C-24:T>C	593675903	1.02E-07	0.13
MTA-QTL_4B.196	4B	665352793 - 670312773	4.96	DH	1090994|F|0-22:G>C-22:G>C	666107880	8.09E-06	0.10	80	TraesCS4B03G0992800	2-oxoglutarate-dependent dioxygenase
				DM	1090994|F|0-22:G>C-22:G>C	666107880	7.71E-07	0.12
				SpkLng	1090994|F|0-22:G>C-22:G>C	666107880	8.35E-06	0.11
MTA-QTL_4D.197	4D	0 - 3343362	3.34	GrnSpk_2017	1200710|F|0-35:C>A-35:C>A	1653941	7.11E-06	0.10	58	TraesCS4D03G0006100	No note registered for this gen
MTA-QTL_4D.198	4D	12321518 - 25309649	12.99	TKW_2016	100044995|F|0-40:A>G-40:A>G	22473899	1.14E-06	0.14	210	TraesCS4D03G0082900	Zinc-finger domain of monoamine-oxidase A repressor R1, putative
				TKW_2018	100044995|F|0-40:A>G-40:A>G	22473899	2.58E-06	0.12
				Majell	100044995|F|0-40:A>G-40:A>G	22473899	8.24E-07	0.11
				Ar	100044995|F|0-40:A>G-40:A>G	22473899	1.31E-07	0.14
				Perim	100044995|F|0-40:A>G-40:A>G	22473899	1.04E-07	0.14
MTA-QTL_4D.199	4D	498683229 - 502747462	4.06	Perim	1069280|F|0-20:T>C-20:T>C	499510892	1.04E-06	0.10	84	TraesCS4D03G0797900	Alcohol dehydrogenase-like protein
				Majell	1069280|F|0-20:T>C-20:T>C	499510892	6.44E-08	0.12
MTA-QTL_5A.200	5A	49594017 - 136018950	86.42	Ar	1054627|F|0-10:T>C-10:T>C	57218739	5.78E-06	0.11	421	not the most significant marker	-
				Ar	1008751|F|0-34:C>A-34:C>A	60919891	5.45E-06	0.11		TraesCS5A03G0141900	Nitrate transporter 1.2
				Majell	3022616|F|0-9:G>C-9:G>C	54601360	2.48E-06	0.11		not the most significant marker	-
				DM	1008751|F|0-34:C>A-34:C>A	60919891	3.83E-08	0.14		not the most significant marker	-
				SpkLng	1008751|F|0-34:C>A-34:C>A	60919891	2.86E-06	0.12		not the most significant marker	-
				DH	1008751|F|0-34:C>A-34:C>A	60919891	6.00E-08	0.13		not the most significant marker	-
				DM	1054627|F|0-10:T>C-10:T>C	57218739	1.84E-08	0.15		not the most significant marker	-
				SpkLng	1054627|F|0-10:T>C-10:T>C	57218739	2.81E-06	0.12		not the most significant marker	-
				DH	1054627|F|0-10:T>C-10:T>C	57218739	4.90E-08	0.13		not the most significant marker	-
				DH	3022616|F|0-9:G>C-9:G>C	54601360	7.40E-06	0.10		not the most significant marker	-
				DM	999243|F|0-38:A>C-38:A>C	54252068	6.93E-10	0.18		TraesCS5A03G0141900	Nitrate transporter 1.2
				SpkLng	999243|F|0-38:A>C-38:A>C	54252068	2.25E-06	0.12
				DH	999243|F|0-38:A>C-38:A>C	54252068	1.19E-08	0.14
				Perim	1008751|F|0-34:C>A-34:C>A	60919891	1.94E-07	0.13		not the most significant marker	-
				Perim	1054627|F|0-10:T>C-10:T>C	57218739	1.77E-07	0.13		not the most significant marker	-
				Majell	1054627|F|0-10:T>C-10:T>C	57218739	1.62E-07	0.13		not the most significant marker	-
				Majell	1008751|F|0-34:C>A-34:C>A	60919891	1.49E-07	0.13		not the most significant marker	-
				Perim	999243|F|0-38:A>C-38:A>C	54252068	9.83E-08	0.14		TraesCS5A03G0141900	Nitrate transporter 1.2
				Majell	999243|F|0-38:A>C-38:A>C	54252068	1.12E-07	0.13
MTA-QTL_5A.201	5A	437480688 - 441661967	4.18	Perim	993648|F|0-66:T>C-66:T>C	441352935	9.04E-07	0.12	42	TraesCS5A03G0577000	WRKY transcription factor
				Majell	993648|F|0-66:T>C-66:T>C	441352935	8.33E-07	0.11
MTA-QTL_5A.202	5A	459096164 - 460297761	1.20	Ar	992066|F|0-63:C>T-63:C>T	459533635	1.10E-05	0.10	12	TraesCS5A03G0615000	NAC domain-containing protein
MTA-QTL_5A.203	5A	459096164 - 467058738	7,962574	Perim	979146|F|0-56:G>A-56:G>A	466509355	1.03E-05	0.10	55	not the most significant marker	-
				Perim	992066|F|0-63:C>T-63:C>T	459533635	4.25E-06	0.11		not the most significant marker	-
				Perim	1078002|F|0-14:C>T-14:C>T	461525128	1.00E-06	0.12		TraesCS5A03G0617500	Cyclin
				SpkLng	1078002|F|0-14:C>T-14:C>T	461525128	1.63E-07	0.14
				SpkLng	1091317|F|0-58:A>G-58:A>G	459197273	1.68E-06	0.12		not the most significant marker	-
				SpkLng	3570128|F|0-54:T>G-54:T>G	459498008	3.64E-06	0.12		not the most significant marker	-
				SpkLng	979146|F|0-56:G>A-56:G>A	466509355	7.08E-06	0.11		not the most significant marker	-
MTA-QTL_5A.204	5A	459533635 - 461525128	1.99	GrnSpk_2017	1108756|F|0-33:T>C-33:T>C	460297761	6.96E-07	0.11	8	TraesCS5A03G0616900	Zinc-finger homeodomain protein 1
MTA-QTL_5A.205	5A	460297761 - 467058738	6.76	Majell	979146|F|0-56:G>A-56:G>A	466509355	1.55E-06	0.11	43	not the most significant marker	-
				Majell	1078002|F|0-14:C>T-14:C>T	461525128	5.78E-07	0.12		TraesCS5A03G0617500	Cyclin
MTA-QTL_5A.206	5A	529215789 - 534736477	5.52	TKW_2016	1051311|F|0-7:T>C-7:T>C	530502947	1.90E-06	0.11	36	TraesCS5A03G0772100	No note registered for this gen
MTA-QTL_5A.207	5A	530502947 - 535239870	4.74	DH	100063830|F|0-53:A>G-53:A>G	534736477	5.29E-06	0.10	30	TraesCS5A03G0780200	Inactive purple acid phosphatase-like protein
				DM	100063830|F|0-53:A>G-53:A>G	534736477	3.44E-06	0.11
MTA-QTL_5A.208	5A	535813624 - 536877925	1.06	TKW_2018	995510|F|0-67:A>G-67:A>G	536335825	1.00E-05	0.11	25	TraesCS5A03G0786600	DUF1442 family protein
MTA-QTL_5A.209	5A	548914009 - 553993983	5.08	SpkLng	1863125|F|0-29:C>G-29:C>G	551247555	9.96E-06	0.11	72	TraesCS5A03G0835400	O-fucosyltransferase family protein
MTA-QTL_5A.210	5A	567587471 - 572139916	4.55	DH	1218861|F|0-63:A>G-63:A>G	569744156	6.27E-06	0.10	54	not the most significant marker	-
				DM	1218861|F|0-63:A>G-63:A>G	569744156	3.89E-06	0.11		not the most significant marker	-
				DM	1864226|F|0-6:G>T-6:G>T	571474895	7.02E-07	0.12		TraesCS5A03G0887200	Thioesterase family protein
				DH	2259187|F|0-31:G>C-31:G>C	570752462	1.20E-06	0.10
				DM	2259187|F|0-31:G>C-31:G>C	570752462	2.01E-06	0.10		not the most significant marker	-
MTA-QTL_5A.211	5A	578663820 - 579711413	1.05	Perim	100035783|F|0-20:T>G-20:T>G	579336373	5.57E-06	0.11	7	TraesCS5A03G0909400	Chalcone synthase
				Ar	100035783|F|0-20:T>G-20:T>G	579336373	1.06E-06	0.12
				DM	100035783|F|0-20:T>G-20:T>G	579336373	9.93E-06	0.10
MTA-QTL_5A.212	5A	584830615 - 586879931	2.05	Ar	1135154|F|0-9:G>A-9:G>A	586576874	2.03E-06	0.12	30	TraesCS5A03G0929200	Glycosyltransferase
				TKW_2018	1135154|F|0-9:G>A-9:G>A	586576874	4.89E-06	0.12
MTA-QTL_5A.213	5A	584830615 - 588524005	3.69	Majell	1135154|F|0-9:G>A-9:G>A	586576874	4.93E-06	0.10	61	not the most significant marker	-
				Perim	2260918|F|0-59:T>G-59:T>G	586483976	3.37E-06	0.11		not the most significant marker	-
				Perim	1218298|F|0-59:T>C-59:T>C	586879931	5.07E-07	0.12		not the most significant marker	-
				Perim	1135154|F|0-9:G>A-9:G>A	586576874	3.26E-07	0.13		not the most significant marker	-
				Majell	1218298|F|0-59:T>C-59:T>C	586879931	1.74E-07	0.13		not the most significant marker	-
				Perim	1099679|F|0-6:C>G-6:C>G	587255011	1.27E-07	0.14		not the most significant marker	-
				Perim	1138890|F|0-45:T>C-45:T>C	587311635	6.50E-08	0.14		TraesCS5A03G0931300	Beta-glucosidase
				Majell	1099679|F|0-6:C>G-6:C>G	587255011	6.71E-08	0.13		not the most significant marker	-
				Majell	1138890|F|0-45:T>C-45:T>C	587311635	1.15E-08	0.15		TraesCS5A03G0932600	Kinesin-like protein
MTA-QTL_5A.214	5A	586576874 - 587311635	0.73	DH	1218298|F|0-59:T>C-59:T>C	586879931	5.54E-06	0.10	21	TraesCS5A03G0930300	Beta-glucosidase
MTA-QTL_5A.215	5A	588454408 - 590251199	1.80	DH	2262549|F|0-28:T>G-28:T>G	588524005	7.16E-07	0.11	6	TraesCS5A03G0935200	Cysteine protease, putative
				DM	2262549|F|0-28:T>G-28:T>G	588524005	9.71E-06	0.10
MTA-QTL_5A.216	5A	590251199 - 594921942	4.67	TKW_2018	1216419|F|0-38:C>T-38:C>T	592975718	2.59E-06	0.12	76	TraesCS5A03G0945200	Protein kinase family protein, putative, expressed
MTA-QTL_5A.217	5A	590251199 - 596910837	6.66	Ar	4910545|F|0-24:A>C-24:A>C	594923783	2.84E-06	0.10	102	not the most significant marker	-
				Ar	1216419|F|0-38:C>T-38:C>T	592975718	5.84E-06	0.11		not the most significant marker	-
				Ar	5010813|F|0-35:G>C-35:G>C	595915354	1.36E-08	0.16		TraesCS5A03G0954900	Zinc-finger protein
MTA-QTL_5A.218	5A	592975718 - 595915354	2.94	TKW_2019	4910545|F|0-24:A>C-24:A>C	594923783	6.09E-06	0.10	48	TraesCS5A03G0952100	Subtilisin-like protease
MTA-QTL_5A.219	5A	592975718 - 596910837	3.94	Perim	4910545|F|0-24:A>C-24:A>C	594923783	7.87E-06	0.09	60	not the most significant marker	-
				TKW_2016	4910545|F|0-24:A>C-24:A>C	594923783	3.10E-06	0.11		not the most significant marker	-
				TKW_2016	5010813|F|0-35:G>C-35:G>C	595915354	2.85E-06	0.13		TraesCS5A03G0954900	Zinc-finger protein
				Perim	5010813|F|0-35:G>C-35:G>C	595915354	2.75E-07	0.13		TraesCS5A03G0952100	Subtilisin-like protease
MTA-QTL_5A.220	5A	594923783 - 596910837	1,.89	Majell	5010813|F|0-35:G>C-35:G>C	595915354	5.97E-06	0.10	26	TraesCS5A03G0954900	Zinc-finger protein
				Minell	5010813|F|0-35:G>C-35:G>C	595915354	3.52E-06	0.13
				TKW_2018	5010813|F|0-35:G>C-35:G>C	595915354	3.31E-06	0.12
MTA-QTL_5A.221	5A	615673683 - 616159007	0,.89	TKW_2018	100064107|F|0-19:A>G-19:A>G	616117694	1.20E-06	0.11	9	TraesCS5A03G1017500	Blue copper protein
				Ar	100064107|F|0-19:A>G-19:A>G	616117694	2.13E-08	0.14
				Majell	100064107|F|0-19:A>G-19:A>G	616117694	2.04E-11	0.18
				Perim	100064107|F|0-19:A>G-19:A>G	616117694	8.75E-11	0.17
MTA-QTL_5A.222	5A	668269396 - 671964594	3.70	Majell	1284235|F|0-16:T>C-16:T>C	671000627	1.02E-05	0.10	42	not the most significant marker	-
				Majell	2254534|F|0-19:T>C-19:T>C	671272323	8.37E-06	0.10		TraesCS5A03G1181700	No note registered for this gen
MTA-QTL_5A.223	5A	668269396 - 672977556	4.71	DM	1089824|F|0-41:T>C-41:T>C	671964594	6.35E-07	0.12	56	not the most significant marker	-
				SpkLng	1089824|F|0-41:T>C-41:T>C	671964594	2.18E-07	0.14		TraesCS5A03G1180800	Methyltransferase
				SpkLng	1091474|F|0-60:T>C-60:T>C	672070740	6.84E-06	0.11		not the most significant marker	-
				DM	1284235|F|0-16:T>C-16:T>C	671000627	7.98E-07	0.12		not the most significant marker	-
				SpkLng	1284235|F|0-16:T>C-16:T>C	671000627	4.67E-07	0.13		not the most significant marker	-
				DM	2254534|F|0-19:T>C-19:T>C	671272323	1.66E-06	0.12		not the most significant marker	-
				DM	2280707|F|0-8:G>T-8:G>T	671110560	3.24E-07	0.11		TraesCS5A03G1180800	Methyltransferase
				SpkLng	2280707|F|0-8:G>T-8:G>T	671110560	7.84E-06	0.09		not the most significant marker	-
				DM	985726|F|0-43:G>C-43:G>C	669703872	3.00E-06	0.11		not the most significant marker	-
				SpkLng	985726|F|0-43:G>C-43:G>C	669703872	9.23E-06	0.11		not the most significant marker	-
MTA-QTL_5A.224	5A	671272323 - 672977556	1.71	PH_2020	1089824|F|0-41:T>C-41:T>C	671964594	8.68E-06	0.10	25	TraesCS5A03G1185100	basic helix-loop-helix (bHLH) DNA-binding superfamily protein
				DH	1089824|F|0-41:T>C-41:T>C	671964594	4.83E-09	0.15
				GrnSpk_2019	1089824|F|0-41:T>C-41:T>C	671964594	1.07E-05	0.10		not the most significant marker	-
				DH	1091474|F|0-60:T>C-60:T>C	672070740	4.20E-07	0.12		not the most significant marker	-
				GrnSpk_2019	1091474|F|0-60:T>C-60:T>C	672070740	8.29E-07	0.12		TraesCS5A03G1185100	basic helix-loop-helix (bHLH) DNA-binding superfamily protein
MTA-QTL_5A.225	5A	673151477 - 675348012	2.20	DH	1008248|F|0-25:C>G-25:C>G	675024367	2.09E-06	0.11	31	TraesCS5A03G1195900	Sugar transporter protein
				DM	1008248|F|0-25:C>G-25:C>G	675024367	4.16E-08	0.14
				SpkLng	1008248|F|0-25:C>G-25:C>G	675024367	8.24E-11	0.20
				TKW_2019	1008248|F|0-25:C>G-25:C>G	675024367	1.91E-06	0.13
				Majell	1008248|F|0-25:C>G-25:C>G	675024367	2.91E-08	0.14
				Ar	1008248|F|0-25:C>G-25:C>G	675024367	2.72E-08	0.15
				Perim	1008248|F|0-25:C>G-25:C>G	675024367	2.32E-09	0.17
MTA-QTL_5A.226	5A	682006992 - 682318736	0.31	Perim	3949442|F|0-18:G>T-18:G>T	682008959	6.75E-06	0.10	10	TraesCS5A03G1210400	GDSL esterase/lipase
				Majell	3949442|F|0-18:G>T-18:G>T	682008959	4.67E-07	0.12
MTA-QTL_5A.227	5A	695285759 - 695741353	0.46	GrnSpk_2019	1184257|F|0-26:C>G-26:C>G	695468777	7.49E-08	0.14	2	TraesCS5A03G1254700	C2H2-like zinc finger protein
MTA-QTL_5A.228	5A	700196334 - 701680764	1.48	Minell	1134493|F|0-39:T>C-39:T>C	700822383	1.39E-11	0.24	25	TraesCS5A03G1268100	Zinc finger family protein
MTA-QTL_5A.229	5A	705070231 - 705576477	0.51	Minell	3957624|F|0-21:G>A-21:G>A	705439610	2.31E-06	0.13	7	TraesCS5A03G1282400	Agmatine coumaroyltransferase-2
MTA-QTL_5A.230	5A	705070231 - 708077847	3.01	PH_2020	1106486|F|0-16:C>T-16:C>T	707159536	1.01E-05	0.10	37	not the most significant marker	-
				PH_2020	3957624|F|0-21:G>A-21:G>A	705439610	5.79E-06	0.11		not the most significant marker	-
				PH_2020	994016|F|0-44:C>G-44:C>G	705576477	3.40E-06	0.10		TraesCS5A03G1283300	Dirigent protein
MTA-QTL_5A.231	5A	705439610 - 707159536	1.72	PH_2016	994016|F|0-44:C>G-44:C>G	705576477	1.11E-05	0.10	18	TraesCS5A03G1283300	Dirigent protein
				GrnSpk_2017	994016|F|0-44:C>G-44:C>G	705576477	2.07E-07	0.11
				GrnSpk_2019	994016|F|0-44:C>G-44:C>G	705576477	1.45E-08	0.14
				SpkLng	994016|F|0-44:C>G-44:C>G	705576477	2.00E-06	0.11
MTA-QTL_5A.232	5A	708077847 - 709973734	1.90	DM	993637|F|0-11:C>A-11:C>A	708294531	5.17E-06	0.11	26	TraesCS5A03G1290600	Cytochrome P450
MTA-QTL_5B.233	5B	37300152 - 42123103	4.82	DH	1083095|F|0-6:C>G-6:C>G	39014502	3.63E-06	0.10	35	TraesCS5B03G0089500	3-oxoacyl-[acyl-carrier-protein] synthase homolog
MTA-QTL_5B.234	5B	42123103 - 43269019	1.15	Majell	4544211|F|0-33:T>C-33:T>C	42508283	7.22E-06	0.10	11	TraesCS5B03G0096900	multidrug resistance-associated protein 13
MTA-QTL_5B.235	5B	324253760 - 329652755	5.40	Majell	100066281|F|0-38:G>A-38:G>A	324934404	6.39E-06	0.10	34	TraesCS5B03G0469600	WD-repeat protein, putative
				Perim	100066281|F|0-38:G>A-38:G>A	324934404	5.46E-07	0.12
				Ar	100066281|F|0-38:G>A-38:G>A	324934404	1.65E-07	0.14
MTA-QTL_5B.236	5B	451665043 - 459021204	7.36	DH	1080193|F|0-44:G>A-44:G>A	458787651	2.47E-06	0.11	61	TraesCS5B03G0704300	Proton pump-interactor 1
MTA-QTL_5B.237	5B	488628282 - 490421842	1.79	GrnSpk_2017	100034494|F|0-44:A>G-44:A>G	490401154	5.07E-06	0.10	22	TraesCS5B03G0774200	Plant/T31B5-30 protein
				GrnSpk_2019	100034494|F|0-44:A>G-44:A>G	490401154	5.37E-09	0.16
				SpkLng	100034494|F|0-44:A>G-44:A>G	490401154	3.07E-06	0.12
MTA-QTL_5B.238	5B	490401154 - 490566034	0.16	Perim	989092|F|0-5:A>G-5:A>G	490421842	4.90E-06	0.11	3	TraesCS5B03G0774200	Plant/T31B5-30 protein
				Majell	989092|F|0-5:A>G-5:A>G	490421842	8.19E-07	0.11
MTA-QTL_5B.239	5B	530169404 - 539743493	9.57	GrnSpk_2019	2260506|F|0-28:G>A-28:G>A	533109701	3.89E-06	0.11	142	TraesCS5B03G0873000	Cytokinin riboside 5'-monophosphate phosphoribohydrolase
				SpkLng	2260506|F|0-28:G>A-28:G>A	533109701	6.40E-07	0.13
MTA-QTL_5B.240	5B	533109701 - 545786892	12.68	TKW_2018	1129485|F|0-35:G>A-35:G>A	539747823	1.62E-06	0.13	148	TraesCS5B03G0895800	Mitochondrial carrier family
MTA-QTL_5B.241	5B	561598758 - 563248260	1.65	Minell	100032755|F|0-31:A>C-31:A>C	563095276	2.95E-06	0.13	15	TraesCS5B03G0956300	Auxin-responsive protein
MTA-QTL_5B.242	5B	563095276 - 565612891	2.52	Perim	1044826|F|0-64:G>A-64:G>A	563248260	3.31E-06	0.11	15	TraesCS5B03G0956400	Auxin-responsive protein
MTA-QTL_5B.243	5B	569165366 - 574687058	5.52	Majell	1091498|F|0-37:C>T-37:C>T	574426993	5.77E-06	0.10	59	TraesCS5B03G0978700	B3 domain-containing protein
				Perim	1091498|F|0-37:C>T-37:C>T	574426993	2.13E-06	0.11
MTA-QTL_5B.244	5B	594083292 - 598881857	4.80	TKW_2018	5324915|F|0-11:A>C-11:A>C	598778425	8.27E-06	0.11	30	TraesCS5B03G1034300	GDSL esterase/lipase
MTA-QTL_5B.245	5B	601912951 - 604512072	2.60	Perim	4733644|F|0-44:T>C-44:T>C	602918924	5.45E-06	0.11	19	TraesCS5B03G1045000	ATP-dependent Clp protease ATP-binding subunit
MTA-QTL_5B.246	5B	607473439 - 609334825	1.86	Ar	2291097|F|0-9:A>G-9:A>G	608115783	4.12E-07	0.13	28	not the most significant marker	-
				TKW_2018	1034859|F|0-68:G>A-68:G>A	607844877	7.19E-06	0.11		TraesCS5B03G1055600	MD-2-related lipid recognition domain-containing protein / ML domain-containing protein
				Ar	1034859|F|0-68:G>A-68:G>A	607844877	1.00E-07	0.14
				Perim	2291097|F|0-9:A>G-9:A>G	608115783	1.15E-08	0.15		not the most significant marker	-
				Majell	2291097|F|0-9:A>G-9:A>G	608115783	9.17E-09	0.15		not the most significant marker	-
				Majell	1034859|F|0-68:G>A-68:G>A	607844877	1.67E-11	0.19		TraesCS5B03G1055600	MD-2-related lipid recognition domain-containing protein / ML domain-containing protein
				Perim	1034859|F|0-68:G>A-68:G>A	607844877	1.69E-10	0.19	28	TraesCS5B03G1055600	MD-2-related lipid recognition domain-containing protein / ML domain-containing protein
MTA-QTL_5B.247	5B	614088713 - 615643416	1.55	Perim	1125789|F|0-10:C>T-10:C>T	614135663	5.70E-07	0.12	31	TraesCS5B03G1074600	Acetyltransferase, GNAT family protein, expressed
				TKW_2016	1125789|F|0-10:C>T-10:C>T	614135663	3.44E-06	0.13
				Ar	1125789|F|0-10:C>T-10:C>T	614135663	9.27E-08	0.14
MTA-QTL_5B.248	5B	614088713 - 621295031	7.21	Majell	1092749|F|0-10:T>C-10:T>C	615643416	1.06E-05	0.10	88	not the most significant marker	-
				Majell	1125789|F|0-10:C>T-10:C>T	614135663	4.80E-06	0.10		TraesCS5B03G1074600	Acetyltransferase, GNAT family protein, expressed
MTA-QTL_5B.249	5B	645070534 - 652833113	7.76	Ar	1061074|F|0-52:T>C-52:T>C	648121495	1.50E-06	0.12	89	TraesCS5B03G1158800	Protein ELC
				Perim	1061074|F|0-52:T>C-52:T>C	648121495	3.86E-09	0.16
MTA-QTL_5B.250	5B	645070534 - 662726884	17.66	Majell	1029320|F|0-49:T>A-49:T>A	655530477	9.24E-06	0.10	227	not the most significant marker	-
				Majell	1061074|F|0-52:T>C-52:T>C	648121495	2.22E-09	0.16		TraesCS5B03G1158800	Protein ELC
MTA-QTL_5B.251	5B	652833113 - 662726884	9.89	DM	1029320|F|0-49:T>A-49:T>A	655530477	1.67E-06	0.12	138	TraesCS5B03G1176600	No note registered for this gen
MTA-QTL_5B.252	5B	655266987 - 659405690	4.14	Ar	1068734|F|0-6:C>T-6:C>T	657502176	9.26E-06	0.11	56	TraesCS5B03G1182100	No note registered for this gen
MTA-QTL_5B.253	5B	704404593 - 708689974	4.29	Perim	1237111|F|0-18:C>T-18:C>T	704707891	8.93E-07	0.12	79	TraesCS5B03G1340200	F-box family protein
				Majell	1237111|F|0-18:C>T-18:C>T	704707891	1.38E-06	0.11		TraesCS5B03G1340200	F-box family protein
MTA-QTL_5B.254	5B	712450296 - 713022160	0.57	DH	1265886|F|0-16:A>C-16:A>C	712937212	1.19E-06	0.11	10	TraesCS5B03G1373000	Aquaporin-like protein
				DM	1265886|F|0-16:A>C-16:A>C	712937212	6.33E-06	0.10
				SpkLng	1265886|F|0-16:A>C-16:A>C	712937212	8.27E-08	0.15
MTA-QTL_5D.255	5D	358026471 - 363941071	5.91	Perim	1103770|F|0-35:T>A-35:T>A	363327090	2.44E-07	0.12	62	TraesCS5D03G0583900	Cyclin
				Majell	1103770|F|0-35:T>A-35:T>A	363327090	8.39E-08	0.12
				SpkLng	1103770|F|0-35:T>A-35:T>A	363327090	5.18E-08	0.14
MTA-QTL_5D.256	5D	434051603 - 437343151	3.29	GrnSpk_2017	2255530|F|0-10:A>G-10:A>G	437263738	1.93E-07	0.12	64	TraesCS5D03G0790300	Leucine-rich repeat receptor-like protein kinase family protein
				SpkLng	2255530|F|0-10:A>G-10:A>G	437263738	6.72E-07	0.13
MTA-QTL_5D.257	5D	460368346 - 462082728	1.71	GrnSpk_2017	1048778|F|0-62:C>T-62:C>T	461647383	4.72E-06	0.10	33	TraesCS5D03G0871300	No note registered for this gen
				SpkLng	1048778|F|0-62:C>T-62:C>T	461647383	8.72E-06	0.11
MTA-QTL_5D.258	5D	491853599 - 493991941	2.14	GrnSpk_2019	100052111|F|0-23:G>C-23:G>C	493119271	1.03E-05	0.09	32	TraesCS5D03G0956100	myosin-binding protein (Protein of unknown function, DUF593)
MTA-QTL_5D.259	5D	491853599 - 494543519	2.69	SpkLng	100052111|F|0-23:G>C-23:G>C	493119271	1.04E-06	0.11	45	TraesCS5D03G0956100	myosin-binding protein (Protein of unknown function, DUF593)
				SpkLng	100060391|F|0-33:C>T-33:C>T	493991941	1.96E-06	0.12		not the most significant marker	-
				SpkLng	1093074|F|0-64:A>G-64:A>G	493991875	8.68E-06	0.11		not the most significant marker	-
MTA-QTL_5D.260	5D	542245695 - 543247186	1.00	DM	100045995|F|0-8:A>G-8:A>G	542484470	1.15E-06	0.10	21	TraesCS5D03G1126700	TCP family transcription factor
MTA-QTL_5D.261	5D	550487956 - 551630357	1.14	GrnSpk_2019	1088736|F|0-37:G>A-37:G>A	550506384	4.07E-06	0.09	17	TraesCS5D03G1160100	GDSL esterase/lipase
				SpkLng	1088736|F|0-37:G>A-37:G>A	550506384	2.01E-07	0.12
MTA-QTL_5D.262	5D	564719340 - 567159145	2.44	DH	1103680|F|0-63:T>A-63:T>A	565457574	9.79E-06	0.09	57	TraesCS5D03G1219100	AIG2-like (Avirulence induced gene) family protein
				DM	1103680|F|0-63:T>A-63:T>A	565457574	6.51E-06	0.10
MTA-QTL_6A.263	6A	3985130 - 9600261	5.62	GrnSpk_2017	1013767|F|0-63:T>G-63:T>G	9444795	1.11E-05	0.09	95	TraesCS6A03G0035900	Mitochondrial transcription termination factor-like
MTA-QTL_6A.264	6A	13529372 - 18471567	4.94	Perim	1001289|F|0-67:G>A-67:G>A	16024584	7.06E-06	0.10	94	TraesCS6A03G0065000	Leucine-rich repeat receptor-like protein kinase family protein
MTA-QTL_6A.265	6A	66414535 - 70278870	3.86	PH_2016	993444|F|0-45:G>T-45:G>T	67175518	5.41E-06	0.10	45	TraesCS6A03G0222800	Tryptophan synthase beta chain
				TKW_2017	993444|F|0-45:G>T-45:G>T	67175518	7.42E-06	0.09
				Ar	993444|F|0-45:G>T-45:G>T	67175518	5.98E-09	0.15
				Majell	993444|F|0-45:G>T-45:G>T	67175518	8.08E-10	0.15
MTA-QTL_6A.266	6A	66414535 - 84241481	17.83	Perim	1026376|F|0-12:T>C-12:T>C	71421731	8.36E-06	0.10	166	not the most significant marker	-
				Perim	993444|F|0-45:G>T-45:G>T	67175518	3.77E-10	0.16		TraesCS6A03G0222800	Tryptophan synthase beta chain
MTA-QTL_6A.267	6A	230156135 - 285563622	55.41	Majell	1043291|F|0-12:C>T-12:C>T	236163889	5.81E-06	0.09	78	TraesCS6A03G0477500	ELL-associated factor, putative
				Perim	1043291|F|0-12:C>T-12:C>T	236163889	1.70E-07	0.12
				Ar	1043291|F|0-12:C>T-12:C>T	236163889	2.57E-08	0.14
MTA-QTL_6A.268	6A	420001830 - 443946194	23.94	GrnSpk_2017	100033684|F|0-67:G>A-67:G>A	423959390	8.31E-08	0.13	106	TraesCS6A03G0619000	MYB
				SpkLng	100033684|F|0-67:G>A-67:G>A	423959390	4.78E-06	0.11
MTA-QTL_6A.269	6A	456480684 - 480429430	2.95	SpkLng	1006957|F|0-36:T>A-36:T>A	457060838	1.95E-07	0.14	139	TraesCS6A03G0662500	Kinase family protein
MTA-QTL_6A.270	6A	483110900 - 484903651	1.79	Minell	1100713|F|0-43:G>T-43:G>T	483681147	6.45E-06	0.12	9	TraesCS6A03G0696800	Receptor-like protein kinase
MTA-QTL_6A.271	6A	524503924 - 539749971	15.25	Ar	1126216|F|0-33:A>C-33:A>C	528046601	8.11E-06	0.11	132	TraesCS6A03G0774300	Jasmonate ZIM domain-containing protein
				Minell	1126216|F|0-33:A>C-33:A>C	528046601	1.06E-05	0.12
MTA-QTL_6A.272	6A	535122734 - 539749971	4.63	Perim	1081426|F|0-11:A>G-11:A>G	537393211	9.69E-06	0.10	48	TraesCS6A03G0791700	TPR repeat-containing thioredoxin TTL4
				Majell	1081426|F|0-11:A>G-11:A>G	537393211	7.25E-06	0.10
MTA-QTL_6A.273	6A	544787571 - 550122061	5.33	SpkLng	2261392|F|0-50:G>C-50:G>C	549340901	2.05E-06	0.12	35	TraesCS6A03G0812300	Cation/H(+) antiporter
MTA-QTL_6A.274	6A	553004010 - 557161267	4.16	SpkLng	1862444|F|0-30:C>G-30:C>G	555111379	5.78E-06	0.11	53	not the most significant marker	-
				SpkLng	1863202|F|0-67:G>C-67:G>C	555174004	9.56E-07	0.11		TraesCS6A03G0823200	Polyadenylate-binding protein family protein
				SpkLng	988239|F|0-47:T>C-47:T>C	555400649	9.56E-07	0.11		not the most significant marker	-
MTA-QTL_6A.275	6A	561175233 - 563585096	2,.01	SpkLng	5411144|F|0-8:C>T-8:C>T	561370164	1.69E-06	0.12	28	TraesCS6A03G0839700	N-acetyltransferase
MTA-QTL_6A.276	6A	571481519 - 572337549	0.86	SpkLng	1022846|F|0-10:A>G-10:A>G	572332554	1.31E-06	0.13	2	TraesCS6A03G0866800	Receptor protein kinase
MTA-QTL_6A.277	6A	571481519 - 572428428	0.95	GrnSpk_2017	1022846|F|0-10:A>G-10:A>G	572332554	8.57E-07	0.11	2	not the most significant marker	-
				GrnSpk_2017	989290|F|0-13:C>T-13:C>T	572337549	4.71E-07	0.12		TraesCS6A03G0866800	Receptor protein kinase
MTA-QTL_6A.278	6A	577219842 - 583087913	5.87	TKW_2016	1091534|F|0-24:G>A-24:G>A	577405180	6.19E-06	0.12	59	not the most significant marker	-
				TKW_2016	1126597|F|0-15:G>A-15:G>A	582695931	5.39E-08	0.16		TraesCS6A03G0893300	Sugar transporter family protein, expressed
MTA-QTL_6A.279	6A	577405180 - 583087913	5.68	GrnSpk_2017	1126597|F|0-15:G>A-15:G>A	582695931	1.04E-05	0.09	56	TraesCS6A03G0893300	Sugar transporter family protein, expressed
				Minell	1126597|F|0-15:G>A-15:G>A	582695931	1.33E-06	0.14
				TKW_2018	1126597|F|0-15:G>A-15:G>A	582695931	5.08E-07	0.14
				TKW_2019	1126597|F|0-15:G>A-15:G>A	582695931	5.90E-07	0.14
				Majell	1126597|F|0-15:G>A-15:G>A	582695931	4.85E-08	0.14
				Perim	1126597|F|0-15:G>A-15:G>A	582695931	1.52E-08	0.15
				Ar	1126597|F|0-15:G>A-15:G>A	582695931	3.76E-08	0.15
MTA-QTL_6A.280	6A	577405180 - 586132387	8.73	SpkLng	1126597|F|0-15:G>A-15:G>A	582695931	2.30E-09	0.18	92	ID=TraesCS6A03G0893300	-
				SpkLng	2261985|F|0-33:A>G-33:A>G	583089798	1.14E-07	0.15		not the most significant marker	-
				SpkLng	2265652|F|0-42:G>C-42:G>C	583087913	3.80E-09	0.16		not the most significant marker	-
				DH	1126597|F|0-15:G>A-15:G>A	582695931	3.04E-07	0.12		TraesCS6A03G0893300	Sugar transporter family protein, expressed
				DH	2261985|F|0-33:A>G-33:A>G	583089798	3.72E-07	0.12		not the most significant marker	-
				DH	2265652|F|0-42:G>C-42:G>C	583087913	1.18E-06	0.10		not the most significant marker	-
MTA-QTL_6A.281	6A	582695931 - 586132387	3.44	DM	2261985|F|0-33:A>G-33:A>G	583089798	8.93E-06	0.10	45	TraesCS6A03G0894500	Cycloeucalenol cycloisomerase
MTA-QTL_6A.282	6A	594155560 - 596210664	2.06	SpkLng	1130295|F|0-12:C>T-12:C>T	595351165	5.98E-10	0.19	50	TraesCS6A03G0928200	Embryogenesis transmembrane protein-like
MTA-QTL_6A.283	6A	600461428 - 600968784	0.51	SpkLng	2258509|F|0-58:A>G-58:A>G	600737360	1.17E-06	0.13	13	TraesCS6A03G0954100	Translation elongation factor EF1A/initiation factor IF2gamma family protein
MTA-QTL_6B.284	6B	31487202 - 31970014	0.48	Ar	1060775|F|0-57:G>T-57:G>T	31967253	8.34E-08	0.15	15	TraesCS6B03G0108900	NADPH:quinone oxidoreductase
				Minell	1060775|F|0-57:G>T-57:G>T	31967253	3.51E-08	0.17
MTA-QTL_6B.285	6B	213255657 - 232502618	19.25	TKW_2019	100034980|F|0-16:C>G-16:C>G	231076292	4.68E-06	0.10	79	TraesCS6B03G0491000	Alpha/beta-Hydrolases superfamily protein
MTA-QTL_6B.286	6B	412141134 - 445759140	33.62	Perim	2281523|F|0-18:T>C-18:T>C	438892915	6.53E-06	0.10	84	TraesCS6B03G0710400	Flavonoid 3'-monooxygenase
				Ar	2281523|F|0-18:T>C-18:T>C	438892915	6.14E-07	0.13
				TKW_2016	2281523|F|0-18:T>C-18:T>C	438892915	2.75E-06	0.13
MTA-QTL_6B.287	6B	481114259 - 494222726	13,.11	SpkLng	1054930|F|0-60:C>A-60:C>A	485899114	1.82E-06	0.12	74	TraesCS6B03G0775700	MYB transcription factor
MTA-QTL_6B.288	6B	495922791 - 497590052	1.67	Minell	1388826|F|0-50:C>G-50:C>G	495922857	1.00E-05	0.10	3	TraesCS6B03G0789300	No note registered for this gen
MTA-QTL_6B.289	6B	566400736 - 567620391	1.22	Minell	100035975|F|0-44:C>T-44:C>T	567570454	2.36E-06	0.13	10	TraesCS6B03G0895800	Aspartic proteinase nepenthesin-2
MTA-QTL_6B.290	6B	587020300 - 589523216	2.50	Perim	1090329|F|0-22:G>A-22:G>A	587360490	7.26E-06	0.10	18	TraesCS6B03G0933500	magnesium transporter 7
				Ar	1090329|F|0-22:G>A-22:G>A	587360490	6.33E-06	0.11
				TKW_2019	1090329|F|0-22:G>A-22:G>A	587360490	5.87E-06	0.12
MTA-QTL_6B.291	6B	666860654 - 669326330	2.47	Perim	992350|F|0-14:A>G-14:A>G	668837179	1.06E-06	0.12	23	TraesCS6B03G1090700	UDP-glucuronate 4-epimerase 4
				Majell	992350|F|0-14:A>G-14:A>G	668837179	1.34E-07	0.13
MTA-QTL_6B.292	6B	685736209 - 687171268	1.44	SpkLng	2326944|F|0-55:C>T-55:C>T	687171105	1.61E-06	0.12	8	TraesCS6B03G1136300	Serine-rich protein
MTA-QTL_6B.293	6B	687303933 - 688236827	0.93	SpkLng	100032540|F|0-39:C>T-39:C>T	687731173	4.59E-06	0.11	15	TraesCS6B03G1137900	Heparanase
MTA-QTL_6B.294	6B	724605534 - 726975743	2.37	Minell	4989034|F|0-46:G>A-46:G>A	726975743	9.26E-06	0.12	58	TraesCS6B03G1292600	RING/U-box superfamily protein
MTA-QTL_6D.295	6D	386878027 - 405818672	18.94	Minell	2250796|F|0-56:A>G-56:A>G	394174138	9.30E-07	0.12	162	TraesCS6D03G0636900	Eukaryotic aspartyl protease family protein
MTA-QTL_6D.296	6D	451083351 - 455301928	4.22	Perim	2247429|F|0-16:T>C-16:T>C	455006739	2.37E-06	0.11	78	TraesCS6D03G0768400	Early-responsive to dehydration stress protein (ERD4)
				Majell	2247429|F|0-16:T>C-16:T>C	455006739	1.62E-06	0.11
				SpkLng	2247429|F|0-16:T>C-16:T>C	455006739	5.40E-07	0.13
MTA-QTL_6D.297	6D	455006739 - 467808969	1.,8	DH	2256046|F|0-11:G>A-11:G>A	455301928	2.18E-06	0.11	176	TraesCS6D03G0769900	Diacylglycerol kinase
				DM	2256046|F|0-11:G>A-11:G>A	455301928	2.46E-06	0.11
MTA-QTL.6D.298	6D	475703993 - 478232557	2.53	Perim	3534272|F|0-63:A>G-63:A>G	476758099	1.01E-05	0.10	70	not the most significant marker	-
				Majell	1018054|F|0-66:G>T-66:G>T	476123685	9.87E-06	0.10		not the most significant marker	-
				Majell	1219545|F|0-57:C>T-57:C>T	476249737	6.94E-06	0.10		not the most significant marker	-
				Majell	3534272|F|0-63:A>G-63:A>G	476758099	4.15E-06	0.10		not the most significant marker	-
				Perim	992954|F|0-16:G>C-16:G>C	475726356	1.06E-07	0.14		TraesCS6D03G0842600	Phosphate transporter PHO1-like protein
				Majell	992954|F|0-16:G>C-16:G>C	475726356	3.44E-09	0.16
MTA-QTL_6D.299	6D	479428081 - 483378517	3.95	Majell	1223190|F|0-63:T>C-63:T>C	482722430	2.29E-06	0.11	83	TraesCS6D03G0875200	DNA topoisomerase 4 subunit A
MTA-QTL_6D.300	6D	479428081 - 483733686	4.31	DM	1223190|F|0-63:T>C-63:T>C	482722430	2.80E-06	0.11	93	not the most significant marker	-
				SpkLng	1223190|F|0-63:T>C-63:T>C	482722430	3.52E-06	0.12		not the most significant marker	-
				DM	1236683|F|0-18:C>T-18:C>T	483378517	2.23E-06	0.11		TraesCS6D03G0879200	F-box/RNI-like/FBD-like domains-containing protein
				SpkLng	1236683|F|0-18:C>T-18:C>T	483378517	3.16E-09	0.18		TraesCS6D03G0875200	DNA topoisomerase 4 subunit A
MTA-QTL_6D.301	6D	482722430 - 484093886	1.37	DH	1236683|F|0-18:C>T-18:C>T	483378517	9.75E-07	0.11	47	not the most significant marker	-
				DH	985891|F|0-45:T>C-45:T>C	483733686	5.65E-07	0.10		TraesCS6D03G0881200	BTB/POZ domain containing protein
MTA-QTL_6D.302	6D	484093886 - 485127767	1.03	SpkLng	2246764|F|0-27:A>C-27:A>C	484094355	3.92E-07	0.14	16	TraesCS6D03G0883400	NB-ARC domain-containing disease resistance protein
MTA-QTL_6D.303	6D	489244839 - 491929052	2.68	Majell	1050948|F|0-10:A>T-10:A>T	490273763	1.00E-05	0.10	68	not the most significant marker	-
				Majell	1394863|F|0-51:G>C-51:G>C	489553651	1.00E-05	0.10		TraesCS6D03G0906300	Ankyrin repeat protein family-like protein
				Perim	1050948|F|0-10:A>T-10:A>T	490273763	2.35E-06	0.11		not the most significant marker	-
				Perim	1394863|F|0-51:G>C-51:G>C	489553651	2.35E-06	0.11		TraesCS6D03G0906300	Ankyrin repeat protein family-like protein
				DM	1050948|F|0-10:A>T-10:A>T	490273763	8.15E-06	0.10		not the most significant marker	-
				SpkLng	1050948|F|0-10:A>T-10:A>T	490273763	4.73E-06	0.11		not the most significant marker	-
				DM	1394863|F|0-51:G>C-51:G>C	489553651	8.15E-06	0.10		TraesCS6D03G0906300	Ankyrin repeat protein family-like protein
				SpkLng	1394863|F|0-51:G>C-51:G>C	489553651	4.73E-06	0.11
MTA-QTL_6D.304	6D	492011586 - 495058913	3.05	SpkLng	3064915|F|0-5:T>C-5:T>C	494137583	4.40E-08	0.15	77	TraesCS6D03G0927300	Calcium-dependent protein kinase
				SpkLng	990024|F|0-10:C>G-10:C>G	494089960	1.83E-07	0.14		not the most significant marker	-
MTA-QTL_7A.305	7A	1750563 - 4375775	2.63	Majell	1262033|F|0-15:C>G-15:C>G	3757172	1.01E-05	0.10	62	TraesCS7A03G0016500	No note registered for this gen
				Ar	1262033|F|0-15:C>G-15:C>G	3757172	3.52E-06	0.11
				Perim	1262033|F|0-15:C>G-15:C>G	3757172	1.49E-06	0.12
MTA-QTL_7A.306	7A	4559718 - 9675662	5.12	SpkLng	1057586|F|0-42:A>T-42:A>T	9675662	1.53E-09	0.18	134	TraesCS7A03G0046800	No note registered for this gen
MTA-QTL_7A.307	7A	29761533 - 30275893	0.51	SpkLng	1862499|F|0-23:C>T-23:C>T	30275893	7.59E-08	0.13	1	TraesCS7A03G0133200	No note registered for this gen
MTA-QTL_7A.308	7A	36018050 - 36570570	0.55	Ar	1216540|F|0-59:C>T-59:C>T	36446831	1.96E-07	0.12	7	TraesCS7A03G0153100	Transcription elongation factor 1
				Minell	1216540|F|0-59:C>T-59:C>T	36446831	1.03E-07	0.14
				TKW_2016	1216540|F|0-59:C>T-59:C>T	36446831	1.79E-06	0.11
				TKW_2019	1216540|F|0-59:C>T-59:C>T	36446831	2.37E-06	0.11
MTA-QTL_7A.309	7A	36779875 - 37877480	1.10	Minell	100032642|F|0-65:G>A-65:G>A	37429446	9.38E-06	0.10	15	TraesCS7A03G0155300	rRNA N-glycosidase
MTA-QTL_7A.310	7A	37429446 - 38012431	0.58	DH	1056314|F|0-15:T>G-15:T>G	37877480	7.52E-06	0.10	10	TraesCS7A03G0157500	Disease resistance protein (NBS-LRR class) family
MTA-QTL_7A.311	7A	60392643 - 61522607	1.13	Ar	1083319|F|0-39:A>G-39:A>G	61033136	2.69E-06	0.12	18	TraesCS7A03G0222900	Anthocyanin 5-aromatic acyltransferase
				TKW_2017	1083319|F|0-39:A>G-39:A>G	61033136	5.13E-06	0.11		TraesCS7A03G0222900	Anthocyanin 5-aromatic acyltransferase
MTA-QTL_7A.312	7A	90093316 - 90636942	0.54	Minell	1021144|F|0-13:C>T-13:C>T	90636942	2.37E-08	0.15	0	TraesCS7A03G0317100	Receptor-like protein kinase
				TKW_2016	1021144|F|0-13:C>T-13:C>T	90636942	6.26E-06	0.10
				TKW_2017	1021144|F|0-13:C>T-13:C>T	90636942	1.04E-05	0.09
MTA-QTL_7A.313	7A	95241056 - 95647019	0.41	TKW_2019	4910463|F|0-32:G>A-32:G>A	95464409	8.15E-06	0.11	4	TraesCS7A03G0328900	F-box family protein
MTA-QTL_7A.314	7A	99615661 - 101124003	1.51	Ar	12778567|F|0-52:T>C-52:T>C	99667576	1.04E-05	0.09	12	TraesCS7A03G0339600	Endoglucanase
				TKW_2018	12778567|F|0-52:T>C-52:T>C	99667576	5.60E-07	0.12
MTA-QTL_7A.315	7A	103397827 - 106041653	2.64	TKW_2018	4993354|F|0-55:G>T-55:G>T	103414436	4.74E-07	0.14	21	TraesCS7A03G0345200	Calcineurin-like metallo-phosphoesterase superfamily protein, putative
MTA-QTL_7A.316	7A	252755789 - 278871626	26.12	Perim	1128213|F|0-15:A>G-15:A>G	273411901	6.80E-06	0.09	114	TraesCS7A03G0618500	Peptidylprolyl isomerase
				Ar	1128213|F|0-15:A>G-15:A>G	273411901	4.88E-06	0.10
				TKW_2018	1128213|F|0-15:A>G-15:A>G	273411901	1.16E-06	0.11
				TKW_2019	1128213|F|0-15:A>G-15:A>G	273411901	8.09E-06	0.10
MTA-QTL_7A.317	7A	290683908 - 293595965	2.91	TKW_2018	1220431|F|0-19:T>C-19:T>C	290975183	3.06E-06	0.12	39	TraesCS7A03G0637000	50S ribosomal protein L23
MTA-QTL_7A.318	7A	478182898 - 499721015	21.54	Majell	1236444|F|0-15:G>A-15:G>A	486732452	4.30E-06	0.10	126	not the most significant marker	-
				Majell	2332211|F|0-32:C>T-32:C>T	491857775	4.25E-06	0.10		not the most significant marker	-
				Perim	100060172|F|0-68:A>T-68:A>T	488185242	4.33E-07	0.13		TraesCS7A03G0814800	cytochrome oxidase assembly protein
				Majell	100060172|F|0-68:A>T-68:A>T	488185242	1.12E-08	0.15
MTA-QTL_7A.319	7A	569979832 - 570911999	0.93	Majell	1157528|F|0-47:G>A-47:G>A	570013506	1.10E-05	0.09	12	TraesCS7A03G0943400	extracellular ligand-gated ion channel protein (DUF3537)
MTA-QTL_7A.320	7A	584527477 - 584553681	0.03	SpkLng	100046807|F|0-45:C>T-45:C>T	584530207	4.86E-08	0.15	1	TraesCS7A03G0971000	No note registered for this gen
MTA-QTL_7A.321	7A	607297106 - 612615089	5.32	SpkLng	1064822|F|0-25:G>C-25:G>C	608588855	5.15E-08	0.14	41	TraesCS7A03G1002600	Myb transcription factor
MTA-QTL_7A.322	7A	617375522 - 623520784	6.15	Ar	2261348|F|0-41:C>G-41:C>G	621892472	5.73E-07	0.13	37	not the most significant marker	-
				Majell	985863|F|0-37:A>G-37:A>G	621396493	5.65E-08	0.13		not the most significant marker	-
				Ar	1120846|F|0-14:T>A-14:T>A	621271809	1.47E-08	0.16		not the most significant marker	-
				Perim	985863|F|0-37:A>G-37:A>G	621396493	8.31E-10	0.17		not the most significant marker	-
				Majell	2261348|F|0-41:C>G-41:C>G	621892472	1.10E-10	0.18		not the most significant marker	-
				Perim	2261348|F|0-41:C>G-41:C>G	621892472	2.80E-10	0.18		not the most significant marker	-
				Ar	985863|F|0-37:A>G-37:A>G	621396493	1.07E-10	0.20		TraesCS7A03G1031200	Serine/threonine-protein kinase
				Perim	1120846|F|0-14:T>A-14:T>A	621271809	8.63E-12	0.21
				Majell	1120846|F|0-14:T>A-14:T>A	621271809	1.86E-12	0.21
MTA-QTL_7A.323	7A	617375522 - 621401890	4.03	TKW_2018	1120846|F|0-14:T>A-14:T>A	621271809	9.68E-07	0.13	17	TraesCS7A03G1030600	NBS-LRR disease resistance protein, putative
				TKW_2018	985863|F|0-37:A>G-37:A>G	621396493	1.88E-06	0.12		not the most significant marker	-
MTA-QTL_7A.324	7A	621271809 - 621401890	0.13	Minell	985863|F|0-37:A>G-37:A>G	621396493	3.28E-06	0.13	3	TraesCS7A03G1031200	Serine/threonine-protein kinase
				TKW_2016	985863|F|0-37:A>G-37:A>G	621396493	1.59E-08	0.17
MTA-QTL_7A.325	7A	625220493 - 630925758	5.71	Majell	1311796|F|0-19:A>C-19:A>C	628756553	4.98E-07	0.12	51	TraesCS7A03G1044200	Ulp1 protease family, carboxy-terminal domain protein
MTA-QTL_7A.326	7A	649002479 - 654625506	5.62	Minell	1074583|F|0-18:A>G-18:A>G	649223892	1.34E-06	0.14	30	TraesCS7A03G1095700	Leucine-rich repeat receptor-like protein kinase family protein
MTA-QTL_7A.327	7A	667799446 - 670652811	2.85	Perim	1003763|F|0-34:A>G-34:A>G	667810435	5.47E-06	0.11	28	TraesCS7A03G1133100	WD repeat-containing protein jip5
				Majell	1003763|F|0-34:A>G-34:A>G	667810435	1.98E-06	0.11
MTA-QTL_7A.328	7A	674249272 - 677603628	3.35	Majell	1008272|F|0-10:G>C-10:G>C	676329441	2.16E-06	0.09	55	TraesCS7A03G1159300	Cyclin-D5-3
MTA-QTL_7A.329	7A	695879817 - 696248917	0.37	Majell	2255047|F|0-29:C>T-29:C>T	695977996	8.72E-06	0.10	11	TraesCS7A03G1218100	decapping 5-like protein
MTA-QTL_7A.330	7A	697030921 - 701561539	4.53	SpkLng	1075369|F|0-8:G>A-8:G>A	698182383	3.14E-06	0.12	51	TraesCS7A03G1227400	Histone-lysine N-methyltransferase
MTA-QTL_7A.331	7A	712152368 - 714241142	2.09	TKW_2018	1216307|F|0-20:G>A-20:G>A	714021079	9.55E-06	0.11	36	TraesCS7A03G1281700	Dirigent protein
MTA-QTL_7A.332	7A	714241142 - 715578222	1.34	Minell	1084130|F|0-47:T>G-47:T>G	715420914	1.09E-09	0.18	37	TraesCS7A03G1290200	Glutathione S-transferase
MTA-QTL_7A.333	7A	725134217 - 733536713	8.40	TKW_2016	1048608|F|0-34:T>A-34:T>A	731785577	5.36E-06	0.12	124	TraesCS7A03G1342600	High mobility group protein
MTA-QTL_7B.334	7B	47035416 - 49026946	1.99	PH_2019	2262401|F|0-40:T>G-40:T>G	47331409	6.52E-06	0.10	15	TraesCS7B03G0121800	polypyrimidine tract-binding protein 3
MTA-QTL_7B.335	7B	50786746 - 55145368	4.36	SpkLng	2255092|F|0-9:C>T-9:C>T	51211976	8.67E-06	0.11	25	TraesCS7B03G0132400	No note registered for this gen
MTA-QTL_7B.336	7B	51211976 - 56899512	5.69	TKW_2016	3064557|F|0-25:T>C-25:T>C	55145368	4.00E-06	0.12	34	TraesCS7B03G0137100	Dirigent protein
				TKW_2019	3064557|F|0-25:T>C-25:T>C	55145368	7.32E-07	0.13
MTA-QTL_7B.337	7B	55145368 - 57736992	2.59	SpkLng	1143330|F|0-49:T>C-49:T>C	56899512	1.50E-08	0.16	22	TraesCS7B03G0141300	Formin-like protein
MTA-QTL_7B.338	7B	68159470 - 71352357	3.19	Perim	1228174|F|0-36:C>A-36:C>A	68307597	1.32E-07	0.12	9	TraesCS7B03G0166400	Ethylene-responsive transcription factor
				Majell	1228174|F|0-36:C>A-36:C>A	68307597	5.24E-08	0.12
				TKW_2018	1228174|F|0-36:C>A-36:C>A	68307597	1.94E-06	0.11
MTA-QTL_7B.339	7B	161020656 - 173508715	12.49	Majell	1052213|F|0-60:T>C-60:T>C	170734269	5.04E-06	0.10	74	TraesCS7B03G0355000	No note registered for this gen
				Perim	1052213|F|0-60:T>C-60:T>C	170734269	3.36E-07	0.13
				Ar	1052213|F|0-60:T>C-60:T>C	170734269	9.10E-08	0.14
MTA-QTL_7B.340	7B	234607829 - 248386919	13.78	Perim	986573|F|0-62:C>A-62:C>A	242828729	7.30E-06	0.10	61	TraesCS7B03G0447700	Glutamate dehydrogenase
				Ar	986573|F|0-62:C>A-62:C>A	242828729	2.77E-07	0.14
				Minell	986573|F|0-62:C>A-62:C>A	242828729	1.97E-06	0.13
				TKW_2016	986573|F|0-62:C>A-62:C>A	242828729	1.60E-07	0.15
				TKW_2018	986573|F|0-62:C>A-62:C>A	242828729	5.63E-07	0.13
				TKW_2019	986573|F|0-62:C>A-62:C>A	242828729	7.28E-07	0.13
MTA-QTL_7B.341	7B	399899126 - 455076459	55.18	SpkLng	1057374|F|0-16:T>G-16:T>G	424093775	9.05E-07	0.13	260	TraesCS7B03G0633800	Phosphoinositide phosphatase family protein
MTA-QTL_7B.342	7B	540818227 - 542382186	1.56	SpkLng	1025414|F|0-40:G>C-40:G>C	542308785	8.29E-09	0.15	12	TraesCS7B03G0805800	Serine/threonine-protein kinase
MTA-QTL_7B.343	7B	688206813 - 690477817	2.27	Majell	100035670|F|0-17:C>T-17:C>T	689575888	8.28E-06	0.10	17	TraesCS7B03G1115100	tumor necrosis factor receptor family protein
				Perim	100035670|F|0-17:C>T-17:C>T	689575888	3.48E-07	0.13
				Ar	100035670|F|0-17:C>T-17:C>T	689575888	4.05E-08	0.15
				TKW_2016	100035670|F|0-17:C>T-17:C>T	689575888	4.69E-07	0.14
				TKW_2018	100035670|F|0-17:C>T-17:C>T	689575888	5.17E-06	0.12
				TKW_2019	100035670|F|0-17:C>T-17:C>T	689575888	6.30E-06	0.12
MTA-QTL_7B.344	7B	691051019 - 692300543	1.25	Ar	100066442|F|0-45:C>G-45:C>G	691480278	1.30E-06	0.12	8	TraesCS7B03G1119100	Transcription elongation factor (TFIIS) family protein, putative
				Minell	100066442|F|0-45:C>G-45:C>G	691480278	3.09E-06	0.13
				TKW_2016	100066442|F|0-45:C>G-45:C>G	691480278	3.12E-08	0.17
				TKW_2018	100066442|F|0-45:C>G-45:C>G	691480278	6.36E-06	0.11
				TKW_2019	100066442|F|0-45:C>G-45:C>G	691480278	6.53E-06	0.12
MTA-QTL_7B.345	7B	700546357 - 708445261	7.90	DH	1077397|F|0-47:G>A-47:G>A	700963904	1.25E-07	0.13	75	TraesCS7B03G1140800	No note registered for this gen
MTA-QTL_7B.346	7B	714143233 - 717736973	3.59	SpkLng	1067587|F|0-39:T>C-39:T>C	716111065	2.91E-07	0.14	47	TraesCS7B03G1191900	Receptor protein kinase-like protein
				SpkLng	3952464|F|0-14:G>C-14:G>C	716112727	2.29E-07	0.14
MTA-QTL_7B.347	7B	724155866 - 732077947	7.92	Perim	1261416|F|0-11:A>C-11:A>C	730564013	9.56E-06	0.10	129	TraesCS7B03G1247900	Disease resistance protein RPM1
MTA-QTL_7D.348	7D	15455680 - 31587062	16.13	Perim	1127814|F|0-24:T>A-24:T>A	15858532	3.68E-07	0.13	264	TraesCS7D03G0067400	Dolichyl-diphosphooligosaccharide--protein glycosyltransferase subunit DAD1
				Majell	1127814|F|0-24:T>A-24:T>A	15858532	2.21E-07	0.12
				SpkLng	1127814|F|0-24:T>A-24:T>A	15858532	1.16E-07	0.15
MTA-QTL_7D.349	7D	35610598 - 36380654	0.77	Minell	979568|F|0-35:T>C-35:T>C	36374909	9.38E-06	0.10	12	TraesCS7D03G0143200	rRNA N-glycosidase
MTA-QTL_7D.350	7D	36380654 - 43329194	6.95	SpkLng	1129557|F|0-35:G>C-35:G>C	40922272	2.64E-08	0.16	72	TraesCS7D03G0157400	Myeloid leukemia factor 1
MTA-QTL_7D.351	7D	89998038 - 95583444	5.59	DH	3534296|F|0-6:T>C-6:T>C	91353683	1.05E-05	0.08	82	TraesCS7D03G0314700	Strictosidine synthase
MTA-QTL_7D.352	7D	221795627 - 355501893	133.71	Majell	1075983|F|0-18:A>G-18:A>G	287371944	1.64E-11	0.19	428	TraesCS7D03G0643100	Defective in cullin neddylation protein
				Perim	1075983|F|0-18:A>G-18:A>G	287371944	2.26E-11	0.20
MTA-QTL_7D.353	7D	221795627 - 372338934	150.54	Ar	1104290|F|0-8:A>G-8:A>G	355501893	3.09E-07	0.13	461	not the most significant marker	-
				TKW_2018	1075983|F|0-18:A>G-18:A>G	287371944	8.98E-08	0.15		TraesCS7D03G0643100	Defective in cullin neddylation protein
				TKW_2018	1104290|F|0-8:A>G-8:A>G	355501893	8.16E-06	0.11		not the most significant marker	-
				Ar	1075983|F|0-18:A>G-18:A>G	287371944	3.90E-10	0.19		TraesCS7D03G0643100	Defective in cullin neddylation protein
MTA-QTL_7D.354	7D	287371944 - 372338934	84.97	Minell	1104290|F|0-8:A>G-8:A>G	355501893	1.08E-07	0.16	130	TraesCS7D03G0692300	RNA polymerase sigma factor
				TKW_2018	1104290|F|0-8:A>G-8:A>G	355501893	8.16E-06	0.11
				TKW_2016	1104290|F|0-8:A>G-8:A>G	355501893	6.38E-07	0.14
MTA-QTL_7D.355	7D	532163038 - 550694631	18.53	Perim	1031592|F|0-12:G>T-12:G>T	542668858	7.65E-06	0.09	169	TraesCS7D03G0995400	Pentatricopeptide repeat-containing protein
MTA-QTL_7D.356	7D	558054747 - 562408799	4.35	Majell	1128310|F|0-30:C>T-30:C>T	561025184	2.99E-06	0.11	31	TraesCS7D03G1042500	Glycosyltransferase
MTA-QTL_7D.357	7D	593463487 - 595842811	2.38	Ar	1863890|F|0-50:T>C-50:T>C	595798276	1.00E-05	0.09	32	TraesCS7D03G1143900	F-box family protein
				Minell	1863890|F|0-50:T>C-50:T>C	595798276	4.19E-07	0.13
				TKW_2016	1863890|F|0-50:T>C-50:T>C	595798276	9.84E-07	0.12
MTA-QTL_7D.358	7D	616114268 - 623947713	7.83	SpkLng	1228866|F|0-22:G>A-22:G>A	618707008	7.25E-06	0.11	141	TraesCS7D03G1143900	F-box family protein
MTA-QTL_U.359	UNKNOWN	18798780 - 22103846	3.31	TKW_2016	5361070|F|0-53:G>C-53:G>C	20175780	3.39E-07	0.13
MTA-QTL_U.360	UNKNOWN	23862637 - 25606448	1.74	Ar	1276727|F|0-16:G>T-16:G>T	24366586	3.56E-06	0.11
				TKW_2016	1276727|F|0-16:G>T-16:G>T	24366586	7.11E-07	0.14
MTA-QTL_U.361	UNKNOWN	28253437 - 32641109	4.39	Minell	1023789|F|0-30:G>A-30:G>A	32431121	5.36E-06	0.12
MTA-QTL_U.362	UNKNOWN	32641109 - 41934015	9.29	SpkLng	3950401|F|0-36:T>C-36:T>C	40636431	7.69E-06	0.11
MTA-QTL_U.363	UNKNOWN	152825974 - 185727975	32.90	Perim	1025731|F|0-28:C>T-28:C>T	160981745	4.27E-06	0.09
				Ar	1025731|F|0-28:C>T-28:C>T	160981745	4.75E-07	0.11
				TKW_2016	1025731|F|0-28:C>T-28:C>T	160981745	1.19E-07	0.14
				TKW_2019	1025731|F|0-28:C>T-28:C>T	160981745	1.33E-08	0.15
MTA-QTL_U.364	UNKNOWN	213033930 - 214923223	1.89	PH_2019	100063574|F|0-22:T>C-22:T>C	214923223	4.11E-06	0.11
				DH	100063574|F|0-22:T>C-22:T>C	214923223	4.14E-07	0.12
				DM	100063574|F|0-22:T>C-22:T>C	214923223	7.58E-06	0.10
MTA-QTL_U.365	UNKNOWN	214923223 - 218520660	3.60	TKW_2018	1017255|F|0-40:C>T-40:C>T	218490275	1.98E-06	0.11
MTA-QTL_U.366	UNKNOWN	241130304 - 241838785	0.71	Majell	1015830|F|0-33:A>C-33:A>C	241838785	8.63E-06	0.08
				Majell	1015830|F|0-63:A>T-63:A>T	241838785	4.10E-06	0.09
				Perim	1015830|F|0-33:A>C-33:A>C	241838785	1.64E-06	0.10
				Ar	1015830|F|0-33:A>C-33:A>C	241838785	7.31E-06	0.09
				Ar	1015830|F|0-63:A>T-63:A>T	241838785	7.07E-07	0.11
				Perim	1015830|F|0-63:A>T-63:A>T	241838785	3.83E-07	0.11
				TKW_2018	1015830|F|0-63:A>T-63:A>T	241838785	6.24E-06	0.10
Chr: Chromosome; Area: Ar; Perimeter: Perim; Major Ellipse: Majell; Minor ellipse: Minell; Thousand Kernel Weight: TKW; Grain number per spike: GrnSpk; Spiklets per Spike: SplN; Spike Length: SpkLng; Plant Height: PH; Days to Heading: DH; Days to Maturity: DM
* R2 indicates the Phenotypic Variance Explained
†
