# Supplementary material for: Genome wide association in Spanish bread wheat landraces identifies six key genomic regions that constitute potential targets for improving grain yield related traits
Source: Theor Appl Genet. 2023 Nov 13;136(12):244. doi: 10.1007/s00122-023-04492-x (PMC10643358; doi:10.1007/s00122-023-04492-x)
Supplement: Supplementary file 4 — Supplementary file4 (XLSX 13 KB) [file 122_2023_4492_MOESM4_ESM.xlsx]

## Sheet: Hoja1
Table S4. Description of genomic regions associated with more than 4 traits. Each region is defined by grouping overlapping Marker Trait Association. Number of * indicate the number of seasons for which associations were found.
Region	MTA-QTLs	Chromosome	Region Length (Mb)	Associated Traits	Number of Genes
R1A.1#	1A.3, 1A.4, 1A.5	1A	8.05701	Ar, Majell, Minell, TKW**, SpkLng	90
R1A.2#	1A.16	1A	1.02383	Perim, Majell, GrnSpk**, SpkLng	15
R1B.1	1B.26	1B	26.8848	Ar, Majell, Minell, TKW*	112
R1B.2#	1B.32, 1B.33, 1B.34	1B	20.1022	Ar, Perim, Majell, Minell, TKW***, SpkLng	110
R1B.3	1B.38	1B	5.14445	Ar, Perim, Minell, TKW***	40
R1B.4#	1B.39	1B	4.43774	Ar, Perim, Majell, TKW**	37
R1B.5	1B.40	1B	5.18001	Perim, Majell, DH, DM	39
R1B.6	1B.43, 1B.44, 1B.45	1B	6.31399	Ar, Perim, Majell, TKW*, GrnSpk*, SpkLng, DH	58
R1D.1#	1D.60	1D	12.2357	Ar, Perim, Majell, TKW*	145
R2B.1#	2B.91	2B	5.28291	Ar, Perim, Majell, SpkLng	29
R2B.2#	2B.92, 2B.93	2B	9.81897	Perim, Majell, SpkLng, DH, DM	60
R2B.3	2B.99	2B	3.52279	Ar, Perim, Majell, DH, DM	29
R2B.4#	2B.100	2B	7.56509	Ar, Perim, Majell, TKW**	64
R2B.5	2B.101, 2B.102	2B	5.95547	Ar, Perim, Majell, Minell, TKW***	68
R2B.6#	2B.109, 2B.110, 2B.111	2B	4.33103	Ar, Perim, Majell, Minell, TKW***	39
R2B.7#	2B.112	2B	0.129161	Ar, Perim, Majell, TKW**	4
R2D.1	2D.118	2D	15.7682	Perim, Majell, SpkLng, DH	136
R3A.1#	3A.131, 3A.132	3A	17.4551	Ar, Perim, Minell, TKW**	132
R3B.1#	3B.139, 3B.140, 3B.141	3B	4.2084	Ar, Perim, Majell, TKW***, SpkLng	83
R3B.2#	3B.145	3B	9.5741	Ar, Perim, Majell, TKW***	62
R3B.3#	3B.148, 3B.149	3B	17.112	Minell, GrnSpk, SpkLng, PH**, DH, DM	70
R3B.4#	3B.155, 3B.156, 3B.157	3B	19.3066	Ar, Perim, Minell, TKW****	112
R3D.1	3D.167	3D	6.008	GrnSpk, SpkLng, PH**, DH, DM	51
R4A.1	4A.175, 4A.176, 4A.177	4A	49.8632	Minell, TKW**, DH, DM	263
R4A.2#	4A.182	4A	1.4003	Perim, Majell, SplN, DM	30
R4D.1#	4D.198	4D	12.9881	Ar, Perim, Majell, TKW**	210
R5A.1#	5A.200	5A	86.4249	Ar, Perim, Majell, SpkLng, DH, DM	421
R5A.2#	5A.202, 5A.203, 5A.204, 5A.205	5A	7.96257	Ar, Perim, Majell, SpkLng, GrnSpk*	55
R5A.3#	5A.212, 5A.213, 5A.214, 5A.215	5A	5.42058	Ar, Perim, Majell, TKW*, DH, DM	66
R5A.4#	5A.216, 5A.217, 5A.218, 5A.219, 5A.220	5A	6.65964	Ar, Perim, Majell, Minell, TKW***	102
R5A.5#	5A.221	5A	0.485324	Ar, Perim, Majell, TKW*	9
R5A.6#	5A.225	5A	2.19653	Ar, Perim, Majell, TKW*, SpkLng, DH, DM	31
R5A.7#	5A.229, 5A.230, 5A.231	5A	3.00762	Minell, GrnSpk**, SpkLng, PH**	37
R5B.1#	5B.246	5B	1.86139	Ar, Perim, Majell, TKW*	28
R5B.2	5B.247, 5B.248	5B	7.20632	Ar, Perim, Majell, TKW*	88
R5B.3#	5B.249, 5B.250, 5B.251, 5B.252	5B	17.6563	Ar, Perim, Majell, DM	227
R6A.1#	6A.265, 6A.266	6A	17.8269	Ar, Perim, Majell, TKW*, PH*	166
R6A.2#	6A.271, 6A.272	6A	15.246	Ar, Perim, Majell, Minell	132
R6A.3#	6A.278, 6A.279, 6A.280, 6A.281	6A	8.91254	Ar, Perim, Majell, Minell, TKW***, GrnSpk*, SpkLng, DH, DM	95
R6D.1	6D.296, 6D.297	6D	16.7256	Perim, Majell, SpkLng, DH, DM	248
R6D.2	6D.299, 6D.300, 6D.301	6D	4.6658	Majell, SpkLng, DH, DM	109
R6D.3	6D.303	6D	2.68421	Perim, Majell, SpkLng, DM	68
R7A.1#	7A.322, 7A.323, 7A.324	7A	6.14526	Ar, Perim, Majell, Minell, TKW**	37
R7B.1#	7B.340	7B	13.7791	Ar, Perim, Minell, TKW***	61
R7B.2#	7B.343	7B	2.271	Ar, Perim, Majell, TKW***	17
R7D.1#	7D.352, 7D.353, 7D.354	7D	150.543	Ar, Perim, Majell, Minell, TKW**	461
Number of * indicate the number of seasons for which associations were found.
Area: Ar; Perimeter: Perim; Major Ellipse: Majell; Minor ellipse: Minell; Thousand Kernel Weight: TKW; Grain number per spike: GrnSpk; Spiklets per Spike: SplN; Spike Length: SpkLng; Plant Height: PH; Days to Heading: DH; Days to Maturity: DM
# indicates the regions that kept being associated with at least four traits after taking into account DH
